# Supplementary material for: The effects of host species and sexual dimorphism differ among root, leaf and flower microbiomes of wild strawberries in situ
Source: Sci Rep. 2018 Mar 26;8:5195. doi: 10.1038/s41598-018-23518-9 (PMC5979953; doi:10.1038/s41598-018-23518-9)
Supplement: Supplementary file 2 — Tables S1–S5 [file 41598_2018_23518_MOESM2_ESM.xlsx]

## Sheet: SI_Cover
Supplementary Material
The effects of host species and sexual dimorphism differ among root, leaf and flower microbiomes of wild strawberries in situ
Na Wei*, Tia-Lynn Ashman*
*Correspondence:
Na Wei (Email: na.wei@pitt.edu)
Tia-Lynn Ashman (Email: tia1@pitt.edu)
Table S1. General linear mixed models revealing that species and phylogenetic α-diversity of microbial communities responded significantly to organ type.
Table S2. The marginal effects of individual predictors on compositional and phylogenetic β-diversity of microbial communities using PERMANOVA and GLMs.
Table S3. Differentially abundant OTUs between above- and belowground microbiomes identified by different methods.
Table S4. GLMs with negative binomial errors predicting how individual OTUs responded to host plant species in flower microbiomes using edgeR and mvabund.
Table S5. GLMs with negative binomial errors predicting how individual OTUs responded to host plant species in leaf microbiomes using edgeR and mvabund.

## Sheet: Table S1
Table S1. General linear mixed models revealing that species and phylogenetic α-diversity of microbial communities responded significantly to organ type.
	Shannon diversity					Phylogenetic diversity (loge)					weighted mean pairwise distance3
	SS	df	F	P		SS	df	F	P		SS	df	F	P
PC1.clim	0.081	1	0.143	0.7068		0.2904	1	1.903	0.186		0.04863	1	2.0957	0.15383
PC2.clim	0.088	1	0.156	0.6943		0.1429	1	0.936	0.3476		0.00181	1	0.0778	0.78143
Species	0.878	2	0.775	0.4659		0.4882	2	1.599	0.2321		0.04985	2	1.074	0.34923
Sex	0.012	1	0.022	0.884		0.0566	1	0.371	0.5511		0.0398	1	1.7149	0.19622
Organ	79.625	2	70.334	2.22e-15	***	16.97	2	55.603	5.952e-12	***	1.16334	2	25.0662	2.62e-08	***
Species:Sex	2.516	2	2.222	0.1188		0.2729	2	0.894	0.4279		0.10344	2	2.2288	0.11804
Species:Organ	3.023	4	1.335	0.2696		0.3685	4	0.604	0.6623		0.1988	4	2.1418	0.08901
Sex:Organ	0.558	2	0.493	0.6137		0.1315	2	0.431	0.6532		0.00464	2	0.1	0.90502
R2 = 0.71						R2 = 0.68					R2 = 0.56
Phylogenetic diversity (PD), total branch lengths of OTUs of a microbial community, was natural logarithm transformed to improve normality in general linear mixed models (LMMs). Weighted mean pairwise distance (MPD), mean pairwise branch lengths of OTUs of a microbial community, was power transformed (MPD3). SS, Type III sums of squares; df, degrees of freedom; F, F-test statistic PC1.clim and PC…

## Sheet: Table S2
Table S2. The marginal effects of individual predictors on compositional and phylogenetic β-diversity of microbial communities using PERMANOVA and GLMs.
	Distance-based PERMANOVA																		FWER-GLMs using mvabund
	Bray–Curtis						weighted UniFrac						weighted betaMPD
	SS	%Var	df	F	P		SS	%Var	df	F	P		SS	%Var	df	F	P		df	Dev	P
PC1.clim	0.427	0.0174487	1	1.405	0.125		0.272	0.024	1	2.082	0.047	*	0.453	0.0169326	1	1.172	0.134		1	–	–
PC2.clim	0.41	0.0164933	1	1.348	0.14		0.09	0.008	1	0.684	0.671		0.343	0.0128031	1	0.886	0.769		1	–	–
Species	0.856	0.0340774	2	1.389	0.065		0.437	0.038	2	1.598	0.091		0.889	0.0332186	2	1.141	0.096		2	19793	0.001	***
Sex	0.346	0.0137623	1	1.122	0.269		0.163	0.014	1	1.193	0.288		0.436	0.0163047	1	1.12	0.16		1	12619	0.006	**
Organ	4.884	0.194412	2	7.924	0.001	***	2.413	0.211	2	8.838	0.001	***	1.66	0.0620275	2	2.13	0.001	***	2	19793	0.001	***
Species:Sex	0.561	0.0294792	2	0.923	0.544		0.29	0.0345665	2	1.11	0.324		0.828	0.0348347	2	1.071	0.207		2	3309	0.069
Species:Organ	1.578	0.0829802	4	1.299	0.072		0.782	0.0930343	4	1.494	0.072		1.652	0.0695011	4	1.069	0.181		4	6172	0.061
Sex:Organ	0.554	0.0291006	2	0.911	0.594		0.298	0.0355068	2	1.141	0.284		0.78	0.0328279	2	1.009	0.406		2	3309	0.091
PERMANOVA marginal effects (including the proportion of variation explained) of individual main terms were assessed using R package vegan adonis2(), in which the models included PC1.clim + PC2.clim + Species + Sex + Organ. The marginal effects (including the proportion of variation explained) of individual interaction terms were assessed using models of PC1.clim + PC2.clim + Species + Sex + Organ…

## Sheet: Table S3
Table S3. Differentially abundant OTUs between aboveground and belowground microbiomes identified by different methods. logFC, log2 fold change; logCPM, log2 counts per million; P adjusted, Benjamini–Hochberg adjusted P values for false discover rate control (alpha = 0.05).
											Differentially abundant between flower and root microbiomes by edgeR					Differentially abundant between leaf and root microbiomes by edgeR
Kingdom	Phylum	Class	Order	Family	Genus	Species	OTU	Differentially abundant attributed to organ detected by mvabund	Differentially abundant between flower and root microbiomes detected by edgeR	Differentially abundant between leaf and root microbiomes detected by edgeR	logFC	logCPM	F	P	P adjusted	logFC	logCPM	F	P	P adjusted
Bacteria	Proteobacteria	Alphaproteobacteria	Sphingomonadales	Sphingomonadaceae	Sphingomonas		4449609	Y	Y	Y	10.9109	17.061	21.1056	4.35383e-06	0.000122063	10.2098	17.061	19.2162	1.16877e-05	0.000208794
Bacteria	Bacteroidetes	Cytophagia	Cytophagales	Cytophagaceae	Hymenobacter		966903	Y	Y	Y	9.64786	15.1806	21.6542	3.27066e-06	0.000121186	9.40371	15.1806	20.6929	5.40009e-06	0.000157003
Bacteria	Bacteroidetes	Cytophagia	Cytophagales	Cytophagaceae	Hymenobacter		4414827	Y	Y	Y	9.11602	14.3861	22.166	2.50511e-06	0.000121186	9.31654	14.3861	21.7329	3.13911e-06	0.00013301
Bacteria	Proteobacteria	Betaproteobacteria	Burkholderiales	Oxalobacteraceae	Janthinobacterium		210201	Y	Y	Y	8.5036	15.315	14.5154	0.000139135	0.00107853	5.75688	15.315	10.1564	0.00143858	0.00625641
Bacteria	Proteobacteria	Gammaproteobacteria	Pseudomonadales	Pseudomonadaceae	Pseudomonas	viridiflava	3643491	Y	Y	Y	7.43352	15.0601	15.1633	9.86868e-05	0.000851309	5.50997	15.0601	8.21134	0.00416411	0.0167632
Bacteria	Proteobacteria	Alphaproteobacteria	Sphingomonadales	Sphingomonadaceae			New.CleanUp.ReferenceOTU13098	Y	Y	Y	7.33649	11.8215	28.1049	1.15242e-07	4.35347e-05	6.56285	11.8215	23.2537	1.42257e-06	9.30595e-05
Bacteria	Proteobacteria	Alphaproteobacteria	Rhizobiales	Methylobacteriaceae	Methylobacterium	organophilum	979344	Y	Y	Y	6.80664	12.6478	20.0665	7.49075e-06	0.000163054	7.20363	12.6478	21.3117	3.9099e-06	0.000133627
Bacteria	Proteobacteria	Alphaproteobacteria	Rhodospirillales	Acetobacteraceae			812652	Y	Y	Y	6.55342	12.0815	21.6147	3.33866e-06	0.000121186	5.87807	12.0815	16.8729	4.00112e-05	0.000389128
Bacteria	Bacteroidetes	Cytophagia	Cytophagales	Cytophagaceae	Hymenobacter		4468697	Y	Y	Y	6.39549	11.8712	21.4867	3.56908e-06	0.000121186	5.973	11.8712	19.4879	1.01383e-05	0.000198737
Bacteria	Proteobacteria	Alphaproteobacteria	Sphingomonadales	Sphingomonadaceae	Sphingomonas		907206	Y	Y	Y	5.57189	10.9401	24.0354	9.47831e-07	7.88503e-05	5.70982	10.9401	25.6512	4.10029e-07	5.85224e-05
Bacteria	Actinobacteria	Actinobacteria	Actinomycetales	Microbacteriaceae	Salinibacterium		589376	Y	Y	Y	5.49347	12.6933	14.4188	0.000146449	0.00110541	4.96885	12.6933	11.7013	0.000624908	0.00310477
Bacteria	Proteobacteria	Alphaproteobacteria	Sphingomonadales	Sphingomonadaceae	Sphingomonas		New.CleanUp.ReferenceOTU26306	Y	Y	Y	4.90861	10.3006	21.2496	4.03861e-06	0.000121186	5.18121	10.3006	23.258	1.4194e-06	9.30595e-05
Bacteria	Proteobacteria	Deltaproteobacteria	Myxococcales				699114	Y	Y	Y	-2.9192	9.36325	12.4104	0.000427198	0.00257962	-3.46639	9.36325	14.9514	0.000110412	0.000777342
Bacteria	Proteobacteria	Gammaproteobacteria	Xanthomonadales	Xanthomonadaceae			105699	Y	Y	Y	-3.02299	9.27814	13.4772	0.000241647	0.00162131	-3.39181	9.27814	14.9695	0.000109356	0.000776876
Bacteria	Bacteroidetes	Sphingobacteriia	Sphingobacteriales				2775220	Y	Y	Y	-3.02797	9.19237	13.2862	0.000267554	0.00173769	-3.05172	9.19237	12.731	0.000359878	0.00194161
Bacteria	Actinobacteria	Acidimicrobiia	Acidimicrobiales	EB1017			1123057	Y	Y	Y	-3.22246	9.32949	13.043	0.000304614	0.00194408	-3.38683	9.32949	14.8457	0.000116771	0.000804082
Bacteria	Actinobacteria	Thermoleophilia	Solirubrobacterales	Patulibacteraceae			1060353	Y	Y	Y	-3.28013	10.4249	10.2401	0.00137476	0.00654054	-5.78812	10.4249	24.9386	5.93191e-07	6.84652e-05
Bacteria	Acidobacteria	Solibacteres	Solibacterales	Solibacteraceae	Candidatus Solibacter		212644	Y	Y	Y	-3.29967	9.26266	14.3749	0.000149903	0.00112606	-3.31232	9.26266	14.2342	0.000161537	0.00104799
Bacteria	Actinobacteria	Actinobacteria					893916	Y	Y	Y	-3.39165	9.29273	14.6642	0.000128571	0.00103516	-3.39373	9.29273	14.3029	0.000155744	0.0010146
Bacteria	Acidobacteria	Sva0725	Sva0725				217972	Y	Y	Y	-3.49203	9.51229	15.066	0.000103907	0.000886596	-3.95834	9.51229	16.5673	4.70033e-05	0.000431551
Bacteria	Proteobacteria	Alphaproteobacteria	Rhodospirillales	Acetobacteraceae			664476	Y	Y	Y	-3.51133	9.70149	13.0152	0.000309169	0.00196517	-4.53067	9.70149	19.3699	1.07845e-05	0.000203468
Bacteria	Proteobacteria	Gammaproteobacteria	Xanthomonadales	Xanthomonadaceae	Dokdonella		2195500	Y	Y	Y	-3.54553	9.69256	15.3269	9.05002e-05	0.000811916	-4.15006	9.69256	17.5588	2.78884e-05	0.000306187
Bacteria	Bacteroidetes	Saprospirae	Saprospirales	Chitinophagaceae			New.CleanUp.ReferenceOTU26026	Y	Y	Y	-3.55479	9.28717	17.0283	3.68674e-05	0.000421816	-3.53491	9.28717	15.5309	8.12413e-05	0.000628272
Bacteria	Proteobacteria	Alphaproteobacteria	Ellin329				2679706	Y	Y	Y	-3.60404	10.5962	11.7455	0.000610226	0.00342162	-5.99501	10.5962	25.7794	3.83685e-07	5.85224e-05
Bacteria	Proteobacteria	Alphaproteobacteria	Sphingomonadales	Sphingomonadaceae	Sphingomonas	wittichii	237613	Y	Y	Y	-3.67782	9.46911	16.3973	5.14097e-05	0.00054536	-3.67774	9.46911	15.5865	7.88893e-05	0.000622393
Bacteria	Proteobacteria	Alphaproteobacteria	Ellin329				1029922	Y	Y	Y	-3.67904	9.43479	15.7511	7.23136e-05	0.000696517	-3.73119	9.43479	15.5404	8.08355e-05	0.000628272
Bacteria	Proteobacteria	Betaproteobacteria	Burkholderiales	Comamonadaceae	Rhodoferax		719367	Y	Y	Y	-3.70513	9.36837	17.6935	2.59822e-05	0.000336798	-3.6838	9.36837	16.3033	5.40245e-05	0.000467422
Bacteria	Proteobacteria	Betaproteobacteria	Methylophilales				4091428	Y	Y	Y	-3.71703	9.58778	14.8296	0.000117775	0.000958064	-4.28637	9.58778	18.1341	2.0614e-05	0.000271566
Bacteria	Bacteroidetes	Sphingobacteriia	Sphingobacteriales	Sphingobacteriaceae			1102477	Y	Y	Y	-3.71879	9.56444	17.4215	2.99766e-05	0.000359261	-4.16389	9.56444	18.1483	2.04608e-05	0.000271566
Bacteria	Chloroflexi	Anaerolineae	SBR1031	A4b			New.CleanUp.ReferenceOTU37281	Y	Y	Y	-3.73456	9.4726	17.9331	2.29088e-05	0.00031464	-4.08328	9.4726	18.3055	1.88396e-05	0.00026647
Bacteria	Actinobacteria	Actinobacteria	Actinomycetales	Nocardioidaceae	Aeromicrobium		822381	Y	Y	Y	-3.74186	9.37169	18.1748	2.0178e-05	0.000298863	-3.72267	9.37169	16.5066	4.85323e-05	0.000440988
Bacteria	Verrucomicrobia	Methylacidiphilae	Methylacidiphilales				156660	Y	Y	Y	-3.75822	9.65611	15.8143	6.99386e-05	0.000679025	-4.18141	9.65611	17.0979	3.55416e-05	0.000371899
Bacteria	Acidobacteria	Acidobacteriia	Acidobacteriales	Acidobacteriaceae	Edaphobacter	modestum	1130952	Y	Y	Y	-3.77813	9.46737	17.8908	2.34226e-05	0.000317013	-3.80131	9.46737	16.4917	4.89141e-05	0.000441352
Bacteria	Proteobacteria	Alphaproteobacteria	Rhizobiales	Hyphomicrobiaceae	Rhodoplanes		3984866	Y	Y	Y	-3.81103	9.67423	15.7132	7.37757e-05	0.000701987	-4.21165	9.67423	17.6816	2.61445e-05	0.000300208
Bacteria	Proteobacteria	Alphaproteobacteria	Rhizobiales	Bradyrhizobiaceae	Bradyrhizobium		4377104	Y	Y	Y	-3.85524	9.58087	18.309	1.88051e-05	0.00028694	-2.34221	9.58087	10.0276	0.00154278	0.00667264
Bacteria	Proteobacteria	Alphaproteobacteria	Ellin329				4417475	Y	Y	Y	-3.85572	9.83394	14.9872	0.000108333	0.000911937	-5.04339	9.83394	21.5381	3.47462e-06	0.000133627
Bacteria	Planctomycetes	Planctomycetia	Pirellulales	Pirellulaceae	A17		208621	Y	Y	Y	-3.88419	9.49476	16.5852	4.65613e-05	0.000500693	-4.00357	9.49476	17.6681	2.63304e-05	0.000300208
Bacteria	Planctomycetes	Planctomycetia	Gemmatales	Gemmataceae	Gemmata		1148343	Y	Y	Y	-3.88583	9.5148	18.307	1.88247e-05	0.00028694	-4.37892	9.5148	20.0743	7.46025e-06	0.000175994
Bacteria	Proteobacteria	Alphaproteobacteria	Ellin329				156154	Y	Y	Y	-3.90667	9.35525	19.7128	9.01287e-06	0.000176878	-3.85383	9.35525	17.4419	2.96562e-05	0.000321105
Bacteria	Proteobacteria	Alphaproteobacteria	Rhodospirillales	Rhodospirillaceae			4367778	Y	Y	Y	-3.94054	9.41383	19.787	8.66947e-06	0.000174501	-3.92124	9.41383	17.835	2.41198e-05	0.000298174
Bacteria	Proteobacteria	Alphaproteobacteria	Rhodospirillales	Acetobacteraceae			New.CleanUp.ReferenceOTU16570	Y	Y	Y	-3.95862	9.46668	19.5379	9.87659e-06	0.000190323	-3.91008	9.46668	17.3197	3.1626e-05	0.000335492
Bacteria	Proteobacteria	Alphaproteobacteria	Rhizobiales	Xanthobacteraceae	Labrys		417967	Y	Y	Y	-3.96058	9.68759	16.3633	5.23423e-05	0.000545816	-4.74041	9.68759	20.8265	5.03637e-06	0.000155041
Bacteria	Proteobacteria	Betaproteobacteria	Burkholderiales	Burkholderiaceae	Burkholderia		135993	Y	Y	Y	-3.9615	9.80028	18.0718	2.12986e-05	0.000306121	-5.02593	9.80028	21.6288	3.31422e-06	0.000133419
Bacteria	Proteobacteria	Alphaproteobacteria	Rhodospirillales	Rhodospirillaceae			3412843	Y	Y	Y	-3.9852	9.37121	20.3668	6.40279e-06	0.000152309	-3.96521	9.37121	18.2641	1.92542e-05	0.000268256
Bacteria	Proteobacteria	Gammaproteobacteria	Xanthomonadales	Xanthomonadaceae	Dokdonella		1125608	Y	Y	Y	-4.00475	9.8206	17.6489	2.65979e-05	0.000336798	-4.48923	9.8206	18.5697	1.64018e-05	0.000240661
Bacteria	Proteobacteria	Alphaproteobacteria	Rhodospirillales	Rhodospirillaceae			810700	Y	Y	Y	-4.02562	9.90899	15.7248	7.33254e-05	0.000701957	-4.48366	9.90899	17.3448	3.12105e-05	0.000333337
Bacteria	Acidobacteria	Acidobacteria-6	iii1-15				4329544	Y	Y	Y	-4.05273	9.48345	18.6552	1.56828e-05	0.000259179	-3.97359	9.48345	16.9003	3.94384e-05	0.00038699
Bacteria	Bacteroidetes	Saprospirae	Saprospirales	Chitinophagaceae	Flavisolibacter		4376272	Y	Y	Y	-4.08484	9.69942	18.1135	2.08378e-05	0.000303922	-4.61222	9.69942	19.8878	8.22416e-06	0.000179497
Bacteria	Proteobacteria	Alphaproteobacteria	Ellin329				156886	Y	Y	Y	-4.08861	9.53767	17.6177	2.70384e-05	0.000336907	-4.12317	9.53767	17.3906	3.04677e-05	0.000327632
Bacteria	Proteobacteria	Betaproteobacteria	SC-I-84				224548	Y	Y	Y	-4.09482	9.46881	20.1247	7.26638e-06	0.000163054	-4.09938	9.46881	18.165	2.02818e-05	0.000271566
Bacteria	Proteobacteria	Alphaproteobacteria	Rhizobiales	Hyphomicrobiaceae	Rhodoplanes		4402900	Y	Y	Y	-4.12253	10.3117	15.4985	8.26453e-05	0.00076777	-5.66806	10.3117	24.319	8.18061e-07	7.55504e-05
Bacteria	Bacteroidetes	Sphingobacteriia	Sphingobacteriales	Sphingobacteriaceae			4361153	Y	Y	Y	-4.14669	10.5809	17.6877	2.60604e-05	0.000336798	-6.13456	10.5809	27.001	2.03888e-07	4.82171e-05
Bacteria	Verrucomicrobia	Pedosphaerae	Pedosphaerales	auto67_4W			1107044	Y	Y	Y	-4.15471	9.53758	19.8439	8.41552e-06	0.000173847	-4.21223	9.53758	18.826	1.43388e-05	0.000220706
Bacteria	Acidobacteria	Solibacteres	Solibacterales	Solibacteraceae	Candidatus Solibacter		4481986	Y	Y	Y	-4.16363	9.43347	21.1539	4.24535e-06	0.000121186	-4.17093	9.43347	19.3519	1.08862e-05	0.000203468
Bacteria	Proteobacteria	Alphaproteobacteria	Rhizobiales	Hyphomicrobiaceae	Hyphomicrobium		4349099	Y	Y	Y	-4.20901	9.54884	20.3722	6.38479e-06	0.000152309	-4.18212	9.54884	18.3849	1.80716e-05	0.00025793
Bacteria	Proteobacteria	Alphaproteobacteria	Rhizobiales	Bradyrhizobiaceae			688784	Y	Y	Y	-4.21635	9.49	20.9374	4.75319e-06	0.000127452	-4.10688	9.49	18.1209	2.07566e-05	0.000271566
Bacteria	Proteobacteria	Gammaproteobacteria	Xanthomonadales	Sinobacteraceae			New.CleanUp.ReferenceOTU43283	Y	Y	Y	-4.27329	9.50922	21.443	3.65117e-06	0.000121186	-4.22948	9.50922	19.1251	1.22594e-05	0.000211508
Bacteria	Proteobacteria	Gammaproteobacteria	Xanthomonadales	Sinobacteraceae			279138	Y	Y	Y	-4.28706	9.97663	18.1072	2.09067e-05	0.000303922	-4.9478	9.97663	20.0464	7.56987e-06	0.000175994
Bacteria	Proteobacteria	Alphaproteobacteria	Sphingomonadales	Sphingomonadaceae	Sphingomonas		810096	Y	Y	Y	-4.30119	9.51424	21.1909	4.16425e-06	0.000121186	-4.34877	9.51424	19.6884	9.12842e-06	0.000188574
Bacteria	Verrucomicrobia	Opitutae	Opitutales	Opitutaceae	Opitutus		153442	Y	Y	Y	-4.30338	9.61563	19.7185	8.98575e-06	0.000176878	-4.3676	9.61563	18.6278	1.59092e-05	0.000237881
Bacteria	Proteobacteria	Alphaproteobacteria	Ellin329				257891	Y	Y	Y	-4.34419	9.56897	21.5283	3.4924e-06	0.000121186	-4.3223	9.56897	19.2559	1.14475e-05	0.000208794
Bacteria	Proteobacteria	Alphaproteobacteria	Rhizobiales	Hyphomicrobiaceae	Rhodoplanes		1638797	Y	Y	Y	-4.3442	10.4527	18.4525	1.74415e-05	0.000271121	-4.54758	10.4527	17.6729	2.6264e-05	0.000300208
Bacteria	Proteobacteria	Alphaproteobacteria	Caulobacterales	Caulobacteraceae	Phenylobacterium		216823	Y	Y	Y	-4.36427	9.81615	18.9577	1.3383e-05	0.000231829	-4.87432	9.81615	20.636	5.56307e-06	0.000157745
Bacteria	Proteobacteria	Alphaproteobacteria	Rhizobiales	Bradyrhizobiaceae	Bradyrhizobium		829415	Y	Y	Y	-4.38083	9.58676	20.8172	5.06094e-06	0.000130257	-4.35113	9.58676	18.8559	1.41162e-05	0.00021943
Bacteria	Proteobacteria	Alphaproteobacteria	Rhizobiales	Bradyrhizobiaceae			216805	Y	Y	Y	-4.44349	10.2201	18.8473	1.41801e-05	0.000239384	-4.89081	10.2201	19.9631	7.90681e-06	0.000177339
Bacteria	Proteobacteria	Alphaproteobacteria	Ellin329				417101	Y	Y	Y	-4.46586	9.92838	20.0106	7.71305e-06	0.000163054	-4.49673	9.92838	17.6937	2.59792e-05	0.000300208
Bacteria	Proteobacteria	Betaproteobacteria	Ellin6067				2216508	Y	Y	Y	-4.47126	9.62787	18.9809	1.32209e-05	0.000231829	-4.39093	9.62787	16.5894	4.64576e-05	0.000431551
Bacteria	Acidobacteria	Solibacteres	Solibacterales	Bryobacteraceae			New.CleanUp.ReferenceOTU4607	Y	Y	Y	-4.47292	9.60111	21.6821	3.22332e-06	0.000121186	-4.46905	9.60111	19.8861	8.23172e-06	0.000179497
Bacteria	Actinobacteria	Thermoleophilia	Gaiellales				206038	Y	Y	Y	-4.52604	9.58597	22.4417	2.1702e-06	0.000121186	-4.48323	9.58597	20.0866	7.41232e-06	0.000175994
Bacteria	Actinobacteria	Acidimicrobiia	Acidimicrobiales				223441	Y	Y	Y	-4.54548	9.73741	21.4038	3.7267e-06	0.000121186	-4.8828	9.73741	21.3525	3.82763e-06	0.000133627
Bacteria	Bacteroidetes	Saprospirae	Saprospirales	Chitinophagaceae			1110791	Y	Y	Y	-4.55154	9.94786	19.3632	1.08223e-05	0.000202275	-4.53696	9.94786	17.7231	2.55814e-05	0.000300208
Bacteria	Proteobacteria	Alphaproteobacteria	Rhizobiales	Hyphomicrobiaceae	Hyphomicrobium		239537	Y	Y	Y	-4.5552	10.075	20.4992	5.97493e-06	0.000151301	-5.00677	10.075	20.468	6.07298e-06	0.000164389
Bacteria	Proteobacteria	Alphaproteobacteria	Rhodospirillales	Rhodospirillaceae			18546	Y	Y	Y	-4.57419	9.75474	20.9293	4.77315e-06	0.000127452	-4.5665	9.75474	18.9069	1.37441e-05	0.00021943
Bacteria	Proteobacteria	Alphaproteobacteria	Rhizobiales	Brucellaceae			New.ReferenceOTU57	Y	Y	Y	-4.58105	9.91945	20.3231	6.55073e-06	0.000153502	-4.57627	9.91945	18.2588	1.93076e-05	0.000268256
Bacteria	Proteobacteria	Alphaproteobacteria	Rhodospirillales	Rhodospirillaceae			709657	Y	Y	Y	-4.59214	10.2232	18.95	1.34372e-05	0.000231829	-5.30433	10.2232	20.5803	5.72705e-06	0.000157745
Bacteria	Actinobacteria	Actinobacteria	Actinomycetales	Micromonosporaceae	Actinoplanes		369289	Y	Y	Y	-4.62341	9.83804	19.8101	8.56537e-06	0.000174501	-4.53562	9.83804	17.6258	2.69225e-05	0.000301916
Bacteria	Proteobacteria	Alphaproteobacteria	Rhizobiales	Xanthobacteraceae	Labrys		208637	Y	Y	Y	-4.62638	9.98761	18.5053	1.69652e-05	0.000268637	-4.86303	9.98761	18.194	1.99753e-05	0.000271566
Bacteria	Proteobacteria	Deltaproteobacteria	Myxococcales				217748	Y	Y	Y	-4.67777	9.79841	21.8797	2.90796e-06	0.000121186	-4.07776	9.79841	17.0295	3.68433e-05	0.00037764
Bacteria	Bacteroidetes	Cytophagia	Cytophagales	Cytophagaceae			1019914	Y	Y	Y	-4.67782	9.84749	21.6107	3.34555e-06	0.000121186	-4.10918	9.84749	15.6854	7.48703e-05	0.000599726
Bacteria	Proteobacteria	Alphaproteobacteria	Sphingomonadales	Sphingomonadaceae			869471	Y	Y	Y	-4.72517	9.74616	21.8608	2.93682e-06	0.000121186	-4.72282	9.74616	20.1469	7.18242e-06	0.000175994
Bacteria	Acidobacteria	Acidobacteriia	Acidobacteriales	Acidobacteriaceae			4463044	Y	Y	Y	-4.75676	9.74478	22.811	1.79082e-06	0.000112463	-4.72755	9.74478	20.1987	6.99058e-06	0.0001757
Bacteria	Actinobacteria	Thermoleophilia	Solirubrobacterales				285591	Y	Y	Y	-4.76903	10.2676	20.0201	7.67469e-06	0.000163054	-5.40424	10.2676	22.2957	2.3416e-06	0.000120155
Bacteria	Verrucomicrobia	Opitutae	Opitutales	Opitutaceae	Opitutus		592129	Y	Y	Y	-4.76929	9.80999	22.3289	2.3014e-06	0.000121186	-5.13744	9.80999	22.2651	2.37917e-06	0.000120155
Bacteria	Proteobacteria	Betaproteobacteria	Burkholderiales	Oxalobacteraceae	Janthinobacterium		4473645	Y	Y	Y	-4.86548	10.6323	22.0673	2.63731e-06	0.000121186	-5.9953	10.6323	25.8124	3.77176e-07	5.85224e-05
Bacteria	Proteobacteria	Alphaproteobacteria	Sphingomonadales	Sphingomonadaceae	Novosphingobium		133044	Y	Y	Y	-4.91051	10.2964	21.6007	3.36309e-06	0.000121186	-4.71002	10.2964	17.6503	2.65789e-05	0.000300208
Bacteria	Proteobacteria	Alphaproteobacteria	Rhizobiales	Bradyrhizobiaceae	Bradyrhizobium		244657	Y	Y	Y	-4.94568	10.7115	20.3693	6.39449e-06	0.000152309	-5.81527	10.7115	23.5758	1.20334e-06	9.30595e-05
Bacteria	Bacteroidetes	Saprospirae	Saprospirales	Chitinophagaceae			208800	Y	Y	Y	-4.96506	10.7807	21.2609	4.01486e-06	0.000121186	-6.27096	10.7807	27.2046	1.83515e-07	4.82171e-05
Bacteria	Proteobacteria	Gammaproteobacteria	Xanthomonadales	Sinobacteraceae			4373617	Y	Y	Y	-5.11521	10.2362	22.8702	1.73655e-06	0.000112463	-5.49228	10.2362	22.9577	1.65925e-06	0.000104201
Bacteria	Verrucomicrobia	Spartobacteria	Chthoniobacterales	Chthoniobacteraceae	Chthoniobacter		553058	Y	Y	Y	-5.1683	9.8455	24.6269	6.97284e-07	7.29824e-05	-5.12435	9.8455	21.7962	3.03725e-06	0.00013301
Bacteria	Actinobacteria	Acidimicrobiia	Acidimicrobiales	EB1017			542933	Y	Y	Y	-5.24947	10.2228	24.3499	8.05039e-07	7.77393e-05	-5.78474	10.2228	24.9559	5.87915e-07	6.84652e-05
Bacteria	Proteobacteria	Alphaproteobacteria	Rhizobiales	Phyllobacteriaceae	Aminobacter		1123592	Y	Y	Y	-5.30423	10.6979	23.9954	9.6772e-07	7.88503e-05	-5.40327	10.6979	20.3404	6.49185e-06	0.00016987
Bacteria	Proteobacteria	Alphaproteobacteria	Rhodospirillales	Rhodospirillaceae			281360	Y	Y	Y	-5.32213	10.2672	25.1724	5.25474e-07	6.34611e-05	-5.3117	10.2672	22.3238	2.30753e-06	0.000120155
Bacteria	Verrucomicrobia	Opitutae	Opitutales	Opitutaceae			697714	Y	Y	Y	-5.42663	10.3947	25.2943	4.93317e-07	6.34611e-05	-5.35299	10.3947	20.7263	5.30674e-06	0.000157003
Bacteria	Bacteroidetes	Saprospirae	Saprospirales	Chitinophagaceae			254256	Y	Y	Y	-5.46922	10.2782	25.7014	3.99493e-07	5.70185e-05	-5.41146	10.2782	22.8371	1.76666e-06	0.000106679
Bacteria	Proteobacteria	Alphaproteobacteria	Caulobacterales	Caulobacteraceae	Caulobacter		161154	Y	Y	Y	-5.47963	11.1323	23.3977	1.32003e-06	9.42021e-05	-6.25905	11.1323	24.7501	6.54126e-07	6.84652e-05
Bacteria	Proteobacteria	Alphaproteobacteria	Rhodospirillales	Rhodospirillaceae			262768	Y	Y	Y	-5.56159	10.6393	24.264	8.41763e-07	7.77393e-05	-5.44539	10.6393	22.1599	2.5132e-06	0.000120155
Bacteria	Bacteroidetes	Sphingobacteriia	Sphingobacteriales	Sphingobacteriaceae			1522003	Y	Y	Y	-5.60689	10.8814	24.6594	6.85632e-07	7.29824e-05	-6.65113	10.8814	29.1492	6.72192e-08	4.6065e-05
Bacteria	Bacteroidetes	Sphingobacteriia	Sphingobacteriales	Sphingobacteriaceae			4397087	Y	Y	Y	-5.61055	10.5791	26.4757	2.6756e-07	4.66744e-05	-6.36148	10.5791	28.0696	1.17363e-07	4.6065e-05
Bacteria	Proteobacteria	Alphaproteobacteria	Sphingomonadales	Sphingomonadaceae			1135798	Y	Y	Y	-5.63098	10.3112	26.9542	2.08888e-07	4.35347e-05	-5.13648	10.3112	19.725	8.95525e-06	0.000187463
Bacteria	Proteobacteria	Alphaproteobacteria	Caulobacterales	Caulobacteraceae	Asticcacaulis	biprosthecium	4357324	Y	Y	Y	-5.68251	10.9024	26.8379	2.21833e-07	4.35347e-05	-6.61959	10.9024	28.6097	8.88022e-08	4.6065e-05
Bacteria	Bacteroidetes	Cytophagia	Cytophagales	Cytophagaceae			1107049	Y	Y	Y	-5.80663	10.2533	27.6743	1.43955e-07	4.35347e-05	-5.75462	10.2533	24.5179	7.37839e-07	7.24005e-05
Bacteria	Proteobacteria	Deltaproteobacteria	Myxococcales				662983	Y	Y	Y	-6.28342	11.1468	27.0775	1.95978e-07	4.35347e-05	-5.97297	11.1468	23.6939	1.13171e-06	9.30595e-05
Bacteria	Actinobacteria	Actinobacteria	Actinomycetales	Streptomycetaceae	Streptomyces	mirabilis	3761170	Y	Y	Y	-6.71953	12.8396	17.993	2.21987e-05	0.000311178	-8.26513	12.8396	21.6845	3.21934e-06	0.00013301
Bacteria	Proteobacteria	Alphaproteobacteria	Rhizobiales	Bradyrhizobiaceae	Bradyrhizobium		740317	Y	Y	Y	-6.83833	11.2604	29.2107	6.51203e-08	4.35347e-05	-6.84946	11.2604	26.8986	2.14981e-07	4.82171e-05
Bacteria	Bacteroidetes	Saprospirae	Saprospirales	Chitinophagaceae			511320	Y	Y	Y	-7.00134	10.9736	33.8417	6.00288e-09	9.42451e-06	-7.02343	10.9736	30.7068	3.01135e-08	4.6065e-05
Bacteria	Proteobacteria	Gammaproteobacteria	Xanthomonadales	Sinobacteraceae			100307	Y	Y	Y	-8.07736	12.9225	21.2496	4.03873e-06	0.000121186	-7.03181	12.9225	15.4605	8.43224e-05	0.000635626
Bacteria	Proteobacteria	Gammaproteobacteria	Xanthomonadales	Sinobacteraceae	Steroidobacter		1954099	Y	Y	Y	-8.41761	12.4186	27.2162	1.82415e-07	4.35347e-05	-7.69331	12.4186	21.2593	4.0183e-06	0.000133627
Bacteria	Proteobacteria	Betaproteobacteria	Neisseriales	Neisseriaceae	Vogesella		3847840	Y	Y	N	4.53771	10.4628	18.8639	1.40571e-05	0.000239384
Bacteria	Proteobacteria	Alphaproteobacteria	Rhizobiales	Methylocystaceae			4418684	Y	N	Y						5.45859	11.3145	21.725	3.15211e-06	0.00013301
Bacteria	Proteobacteria	Alphaproteobacteria	Sphingomonadales	Sphingomonadaceae	Sphingobium		4310037	Y	N	N
Bacteria	Bacteroidetes	Saprospirae	Saprospirales	Chitinophagaceae	Sediminibacterium		1029421	Y	N	N
Bacteria	Bacteroidetes	Saprospirae	Saprospirales	Chitinophagaceae			938039	Y	N	N
Bacteria	Actinobacteria	Actinobacteria	Actinomycetales				New.ReferenceOTU212	Y	N	N
Bacteria	Chloroflexi	Chloroflexi	Roseiflexales	Kouleothrixaceae			New.CleanUp.ReferenceOTU7728	Y	N	N
Bacteria	Planctomycetes	Planctomycetia	Gemmatales	Gemmataceae	Gemmata		359924	Y	N	N
Bacteria	Verrucomicrobia	Spartobacteria	Chthoniobacterales	Chthoniobacteraceae			4353982	Y	N	N
Bacteria	Verrucomicrobia	Spartobacteria	Chthoniobacterales	Chthoniobacteraceae	Chthoniobacter		590091	Y	N	N
Bacteria	Cyanobacteria	4C0d-2	MLE1-12				New.ReferenceOTU35	Y	N	N
Bacteria	Bacteroidetes	Cytophagia	Cytophagales	Cytophagaceae	Hymenobacter		568926	Y	N	N
Bacteria	Bacteroidetes	Cytophagia	Cytophagales	Cytophagaceae			New.CleanUp.ReferenceOTU16526	Y	N	N
Bacteria	Proteobacteria	Deltaproteobacteria	MIZ46				4329003	N	Y	Y	-1.84372	9.14432	6.75601	0.00934512	0.0374282	-2.4374	9.14432	9.62304	0.00192224	0.00815654
Bacteria	Bacteroidetes	Saprospirae	Saprospirales	Chitinophagaceae			4296430	N	Y	Y	-1.88031	9.40424	6.5989	0.0102061	0.0403617	-3.21498	9.40424	13.0907	0.000296963	0.00165331
Bacteria	Acidobacteria	Acidobacteriia	Acidobacteriales	Acidobacteriaceae	Edaphobacter		559379	N	Y	Y	-1.93194	9.5826	6.25918	0.0123573	0.0481412	-2.79315	9.5826	10.5073	0.00118954	0.00526078
Bacteria	Planctomycetes	Planctomycetia	Gemmatales	Gemmataceae			279355	N	Y	Y	-1.95418	9.30739	7.52455	0.00608783	0.0252187	-3.12321	9.30739	13.4026	0.00025145	0.00144079
Bacteria	Planctomycetes	Planctomycetia	Pirellulales	Pirellulaceae			New.CleanUp.ReferenceOTU20997	N	Y	Y	-1.95778	9.28442	6.46515	0.0110031	0.043187	-2.75362	9.28442	10.7736	0.00103005	0.00464708
Bacteria	Bacteroidetes	Sphingobacteriia	Sphingobacteriales	Sphingobacteriaceae			3833747	N	Y	Y	-2.01537	9.37331	8.22104	0.00414191	0.0175278	-3.29465	9.37331	14.2003	0.000164472	0.00106264
Bacteria	Verrucomicrobia	Spartobacteria	Chthoniobacterales	Chthoniobacteraceae			207125	N	Y	Y	-2.06288	9.23468	7.40922	0.00649057	0.0266759	-2.71289	9.23468	10.3559	0.00129116	0.00566488
Bacteria	Proteobacteria	Betaproteobacteria	Burkholderiales	Comamonadaceae	Rhodoferax		4479347	N	Y	Y	-2.07701	9.66426	6.55829	0.0104416	0.0410861	-3.15005	9.66426	12.8044	0.000346024	0.00189288
Bacteria	Proteobacteria	Gammaproteobacteria	Xanthomonadales	Sinobacteraceae			New.CleanUp.ReferenceOTU12432	N	Y	Y	-2.08947	9.33792	7.05478	0.00790711	0.031913	-2.86509	9.33792	11.1719	0.000830876	0.00391734
Bacteria	Proteobacteria	Betaproteobacteria	Burkholderiales	Comamonadaceae	Methylibium		4386631	N	Y	Y	-2.18231	9.57275	7.08491	0.00777524	0.0314617	-2.14364	9.57275	6.64133	0.00996587	0.0380691
Bacteria	Proteobacteria	Alphaproteobacteria	Caulobacterales	Caulobacteraceae	Phenylobacterium		46818	N	Y	Y	-2.18283	9.22823	8.28817	0.00399155	0.0169371	-2.81961	9.22823	11.3568	0.000752122	0.00364454
Bacteria	Proteobacteria	Gammaproteobacteria	Pseudomonadales	Pseudomonadaceae	Pseudomonas		1109251	N	Y	Y	-2.19963	9.93404	7.03536	0.00799331	0.0321782	-2.73747	9.93404	9.26468	0.00233697	0.00970418
Bacteria	Acidobacteria	Acidobacteriia	Acidobacteriales	Acidobacteriaceae			4424843	N	Y	Y	-2.20048	9.32998	8.02287	0.00462027	0.0193435	-2.272	9.32998	7.31383	0.00684417	0.0264664
Bacteria	Actinobacteria	Actinobacteria	Actinomycetales	Mycobacteriaceae	Mycobacterium	celatum	354851	N	Y	Y	-2.21076	9.1715	8.72781	0.00313492	0.0135962	-2.67514	9.1715	10.9485	0.000937249	0.00427298
Bacteria	Gemmatimonadetes	Gemm-1					2984011	N	Y	Y	-2.2275	9.51238	7.41902	0.00645531	0.0266167	-3.49668	9.51238	15.0511	0.000104728	0.000754233
Bacteria	Proteobacteria	Betaproteobacteria	SC-I-84				207133	N	Y	Y	-2.23215	9.19631	9.08812	0.00257362	0.0114924	-2.8185	9.19631	11.7153	0.000620207	0.00309119
Bacteria	Bacteroidetes	Saprospirae	Saprospirales	Chitinophagaceae			161009	N	Y	Y	-2.23235	9.321	7.57197	0.00592974	0.0246288	-2.27754	9.321	8.12592	0.00436489	0.0174818
Bacteria	Proteobacteria	Alphaproteobacteria	Rhizobiales	Rhizobiaceae	Rhizobium		4304056	N	Y	Y	-2.25513	9.76903	9.08597	0.00257665	0.0114924	-2.03879	9.76903	7.85829	0.00506013	0.0199608
Bacteria	Proteobacteria	Alphaproteobacteria	Caulobacterales	Caulobacteraceae			207510	N	Y	Y	-2.26073	9.1891	9.20003	0.00242095	0.0108597	-2.75748	9.1891	11.3173	0.000768265	0.00367737
Bacteria	Actinobacteria	Acidimicrobiia	Acidimicrobiales				791123	N	Y	Y	-2.26723	9.3693	8.62556	0.00331581	0.0143017	-2.82327	9.3693	11.2576	0.000793386	0.00377459
Bacteria	Actinobacteria	Actinobacteria	Actinomycetales	Pseudonocardiaceae			3936762	N	Y	Y	-2.28798	9.8871	8.41899	0.00371431	0.015854	-2.50192	9.8871	7.65559	0.00566109	0.0220544
Bacteria	Actinobacteria	Thermoleophilia	Solirubrobacterales	Conexibacteraceae			904196	N	Y	Y	-2.31883	9.3171	8.1782	0.00424087	0.0178818	-2.99265	9.3171	12.1471	0.000491932	0.00252396
Bacteria	Proteobacteria	Deltaproteobacteria	Myxococcales				4475022	N	Y	Y	-2.34098	9.3852	7.70886	0.00549642	0.0228896	-3.1522	9.3852	12.5788	0.000390388	0.00209184
Bacteria	Firmicutes	Bacilli	Bacillales	Paenibacillaceae	Paenibacillus		249211	N	Y	Y	-2.34856	9.7701	8.02912	0.00460437	0.0193285	-3.20386	9.7701	11.7436	0.000610859	0.00306941
Bacteria	Chloroflexi	Ellin6529					217746	N	Y	Y	-2.43173	9.11399	10.0788	0.00150046	0.00707426	-2.36803	9.11399	9.16905	0.00246228	0.0101464
Bacteria	Verrucomicrobia	Pedosphaerae	Pedosphaerales				218032	N	Y	Y	-2.43357	9.36131	9.48973	0.00206701	0.0094064	-3.44829	9.36131	14.8649	0.000115592	0.000799467
Bacteria	Actinobacteria	Actinobacteria	Actinomycetales				373239	N	Y	Y	-2.44079	10.2867	6.66649	0.00982617	0.0390559	-3.95877	10.2867	14.0122	0.000181766	0.00112351
Bacteria	Proteobacteria	Alphaproteobacteria	Rhizobiales	Methylocystaceae			754628	N	Y	Y	-2.45243	9.69011	7.41794	0.00645921	0.0266167	-2.49151	9.69011	7.95956	0.00478467	0.0189695
Bacteria	Proteobacteria	Alphaproteobacteria	Sphingomonadales	Sphingomonadaceae	Sphingomonas		217266	N	Y	Y	-2.4614	9.7236	8.85521	0.00292349	0.0128929	-4.38122	9.7236	18.4274	1.76727e-05	0.000254552
Bacteria	Actinobacteria	Acidimicrobiia	Acidimicrobiales				984175	N	Y	Y	-2.46805	9.1329	10.1338	0.00145632	0.00688683	-2.38857	9.1329	9.08159	0.00258284	0.0105876
Bacteria	Acidobacteria	Acidobacteriia	Acidobacteriales	Koribacteraceae			3094691	N	Y	Y	-2.47014	9.2125	8.54608	0.00346372	0.0148988	-2.72812	9.2125	10.9451	0.000938966	0.00427298
Bacteria	Proteobacteria	Betaproteobacteria	Burkholderiales	Comamonadaceae	Hylemonella		944510	N	Y	Y	-2.47086	9.27785	10.3876	0.00126918	0.00616906	-3.19029	9.27785	13.6797	0.000216941	0.00127089
Bacteria	Acidobacteria	Acidobacteriia	Acidobacteriales	Koribacteraceae			1121436	N	Y	Y	-2.47293	9.42277	7.91507	0.00490375	0.0204758	-3.2261	9.42277	13.171	0.000284509	0.00158961
Bacteria	Proteobacteria	Betaproteobacteria	Burkholderiales	Burkholderiaceae	Burkholderia	bryophila	125947	N	Y	Y	-2.50756	10.2989	7.17053	0.00741271	0.0302285	-3.57586	10.2989	11.0544	0.000885185	0.00410994
Bacteria	Bacteroidetes	Sphingobacteriia	Sphingobacteriales	Sphingobacteriaceae			851113	N	Y	Y	-2.52708	9.27492	10.5592	0.00115664	0.00572845	-3.30164	9.27492	14.1529	0.000168664	0.00108083
Bacteria	Proteobacteria	Deltaproteobacteria	Myxococcales	Polyangiaceae			808919	N	Y	Y	-2.52858	10.7432	6.67634	0.009772	0.0389392	-3.25626	10.7432	10.29	0.00133811	0.00583565
Bacteria	Proteobacteria	Deltaproteobacteria	MIZ46				839262	N	Y	Y	-2.55044	9.25335	9.98875	0.00157563	0.00734049	-3.14399	9.25335	13.7718	0.000206558	0.00121916
Bacteria	Actinobacteria	Actinobacteria	Actinomycetales	Streptomycetaceae	Streptacidiphilus		3614443	N	Y	Y	-2.56378	9.30671	10.9372	0.000942997	0.00480684	-1.48916	9.30671	6.56148	0.0104229	0.0397185
Bacteria	Actinobacteria	Actinobacteria	Actinomycetales	Pseudonocardiaceae	Pseudonocardia	halophobica	4435518	N	Y	Y	-2.56817	10.5703	6.85008	0.00886554	0.0355982	-4.08004	10.5703	13.2806	0.000268349	0.00152097
Bacteria	Chloroflexi	Ellin6529					833957	N	Y	Y	-2.57556	9.28719	11.2798	0.000783948	0.0041441	-3.24986	9.28719	14.1792	0.000166326	0.00107021
Bacteria	Proteobacteria	Deltaproteobacteria	Myxococcales				New.CleanUp.ReferenceOTU37013	N	Y	Y	-2.57822	9.12594	10.0432	0.00152975	0.00716929	-2.59234	9.12594	9.80533	0.00174075	0.00740642
Bacteria	Proteobacteria	Betaproteobacteria	Burkholderiales	Comamonadaceae			556657	N	Y	Y	-2.57992	10.6689	7.34236	0.0067364	0.0276139	-3.00185	10.6689	7.77898	0.00528712	0.0207002
Bacteria	Bacteroidetes	Saprospirae	Saprospirales	Chitinophagaceae			1072562	N	Y	Y	-2.58982	9.24091	10.9987	0.000912209	0.00468029	-3.09691	9.24091	12.8716	0.000333817	0.00183892
Bacteria	Actinobacteria	Actinobacteria	Actinomycetales	Nocardioidaceae			211507	N	Y	Y	-2.59894	10.2279	7.13094	0.00757816	0.0308231	-2.49107	10.2279	7.78059	0.00528241	0.0207002
Bacteria	Actinobacteria	Actinobacteria	Actinomycetales	Frankiaceae			11621	N	Y	Y	-2.60222	11.4723	6.22384	0.0126063	0.0489898	-2.80359	11.4723	7.10742	0.00767823	0.0295461
Bacteria	Proteobacteria	Alphaproteobacteria	Rhizobiales	Hyphomicrobiaceae	Devosia		1053775	N	Y	Y	-2.60628	9.58377	8.66833	0.00323888	0.0140084	-1.90367	9.58377	6.30082	0.0120703	0.0458847
Bacteria	Proteobacteria	Alphaproteobacteria	Caulobacterales	Caulobacteraceae			54353	N	Y	Y	-2.61609	9.57298	8.80636	0.00300278	0.0132055	-3.19635	9.57298	11.1661	0.000833459	0.00391776
Bacteria	Acidobacteria	Acidobacteria-6	iii1-15				4453467	N	Y	Y	-2.61653	9.286	10.4769	0.00120929	0.0059331	-2.74407	9.286	9.43192	0.00213318	0.00895481
Bacteria	Proteobacteria	Deltaproteobacteria	Myxococcales	Polyangiaceae			1017063	N	Y	Y	-2.62076	9.29113	10.7575	0.00103903	0.00519517	-2.97263	9.29113	11.0497	0.000887433	0.00410994
Bacteria	Verrucomicrobia	Spartobacteria	Chthoniobacterales	Chthoniobacteraceae	DA101		223724	N	Y	Y	-2.63739	10.2684	8.53329	0.00348815	0.0149628	-3.41777	10.2684	11.3593	0.000751083	0.00364454
Bacteria	Actinobacteria	Thermoleophilia	Gaiellales	Gaiellaceae			1122633	N	Y	Y	-2.641	9.12781	11.0327	0.000895616	0.00461022	-2.60301	9.12781	10.3551	0.00129174	0.00566488
Bacteria	Bacteroidetes	Sphingobacteriia	Sphingobacteriales	Sphingobacteriaceae			4327906	N	Y	Y	-2.64329	9.63281	9.0137	0.00268053	0.0119219	-3.2361	9.63281	10.6283	0.0011142	0.00499797
Bacteria	Proteobacteria	Betaproteobacteria	A21b	UD5			142384	N	Y	Y	-2.65119	9.26068	11.41	0.000730869	0.00390294	-3.1696	9.26068	13.5594	0.000231298	0.00133999
Bacteria	Proteobacteria	Alphaproteobacteria	Rhizobiales	Hyphomicrobiaceae	Rhodoplanes		2025156	N	Y	Y	-2.65185	9.26063	10.8336	0.000997239	0.00501816	-3.11835	9.26063	12.7689	0.000352659	0.00191425
Bacteria	Gemmatimonadetes	Gemmatimonadetes	Gemmatimonadales	Ellin5301			217388	N	Y	Y	-2.65757	9.11624	11.2802	0.000783778	0.0041441	-2.67616	9.11624	10.9538	0.000934552	0.00427298
Bacteria	Verrucomicrobia	Verrucomicrobiae	Verrucomicrobiales	Verrucomicrobiaceae	Prosthecobacter		516569	N	Y	Y	-2.66226	9.15677	11.1965	0.000819924	0.00426252	-2.65171	9.15677	10.5627	0.00115442	0.00511989
Bacteria	Proteobacteria	Alphaproteobacteria	Rhodobacterales	Rhodobacteraceae	Rhodobacter		4451980	N	Y	Y	-2.71859	9.1557	11.217	0.000810932	0.00422978	-2.63646	9.1557	9.91877	0.00163667	0.00702067
Bacteria	Gemmatimonadetes	Gemmatimonadetes	N1423WL				4423681	N	Y	Y	-2.71949	9.34854	10.3081	0.00132507	0.00636195	-3.16938	9.34854	11.6607	0.000638688	0.00316322
Bacteria	Armatimonadetes	Armatimonadia	Armatimonadales	Armatimonadaceae			221411	N	Y	Y	-2.72081	9.14609	11.1847	0.000825143	0.00427549	-2.66415	9.14609	10.0291	0.00154152	0.00667264
Bacteria	Actinobacteria	Actinobacteria	Actinomycetales	Micromonosporaceae	Actinoplanes		17991	N	Y	Y	-2.7289	10.5755	8.41812	0.0037161	0.015854	-4.34115	10.5755	18.0254	2.18247e-05	0.000276329
Bacteria	Chloroflexi	Anaerolineae	SBR1031	oc28			New.CleanUp.ReferenceOTU7233	N	Y	Y	-2.73135	9.12342	11.5857	0.000664947	0.00359988	-2.70853	9.12342	11.1287	0.000850421	0.00397369
Bacteria	Proteobacteria	Alphaproteobacteria	Rhizobiales	Hyphomicrobiaceae	Rhodoplanes		4302179	N	Y	Y	-2.73373	9.34958	11.7223	0.000617892	0.00344396	-3.33241	9.34958	14.0996	0.000173512	0.00110289
Bacteria	Proteobacteria	Deltaproteobacteria	Bdellovibrionales	Bdellovibrionaceae	Bdellovibrio		New.ReferenceOTU311	N	Y	Y	-2.73705	9.16447	9.29855	0.00229417	0.0103501	-2.80766	9.16447	10.587	0.00113937	0.00506746
Bacteria	Proteobacteria	Betaproteobacteria	Burkholderiales	Burkholderiaceae	Burkholderia		196652	N	Y	Y	-2.74768	11.8448	6.5903	0.0102556	0.0404553	-6.5882	11.8448	21.2659	4.00456e-06	0.000133627
Bacteria	Proteobacteria	Deltaproteobacteria	Myxococcales				364646	N	Y	Y	-2.75192	9.29529	10.7842	0.00102416	0.00513718	-3.25135	9.29529	13.3515	0.000258391	0.00146983
Bacteria	Proteobacteria	Alphaproteobacteria	Rhodospirillales	Rhodospirillaceae			4395046	N	Y	Y	-2.75904	9.23335	10.7425	0.00104748	0.00520779	-3.14627	9.23335	12.5472	0.000397043	0.00210594
Bacteria	Acidobacteria	DA052	Ellin6513				1123984	N	Y	Y	-2.78052	9.43669	10.3604	0.00128804	0.00620316	-3.70679	9.43669	16.323	5.34671e-05	0.000467422
Bacteria	Proteobacteria	Alphaproteobacteria	Rhodospirillales	Acetobacteraceae			216023	N	Y	Y	-2.78064	9.38467	12.9064	0.000327674	0.0020578	-3.74608	9.38467	16.8197	4.11494e-05	0.000393931
Bacteria	Proteobacteria	Deltaproteobacteria	Myxococcales				4339018	N	Y	Y	-2.79373	9.49362	11.6556	0.000640447	0.00351574	-2.42749	9.49362	8.40266	0.00374782	0.0151651
Bacteria	Acidobacteria	Acidobacteria-6	iii1-15				223520	N	Y	Y	-2.79842	9.81963	8.78888	0.0030317	0.0132743	-4.6332	9.81963	19.4657	1.02569e-05	0.000198737
Bacteria	Proteobacteria	Alphaproteobacteria	Rhodospirillales	Rhodospirillaceae			220224	N	Y	Y	-2.80186	9.60636	11.6016	0.000659315	0.00359418	-4.11531	9.60636	17.6061	2.72039e-05	0.000302909
Bacteria	Bacteroidetes	Saprospirae	Saprospirales	Chitinophagaceae			4312724	N	Y	Y	-2.80483	9.76983	8.29868	0.00396853	0.0168851	-4.11355	9.76983	15.2826	9.26455e-05	0.000680902
Bacteria	Actinobacteria	Thermoleophilia	Gaiellales				666967	N	Y	Y	-2.80705	9.59379	9.77041	0.00177411	0.00819224	-3.97268	9.59379	16.3016	5.40739e-05	0.000467422
Bacteria	Actinobacteria	Actinobacteria	Actinomycetales	Microbacteriaceae	Salinibacterium		4310803	N	Y	Y	-2.81086	9.66023	9.38499	0.00218848	0.00990176	-3.49755	9.66023	9.88269	0.00166907	0.00712077
Bacteria	Proteobacteria	Alphaproteobacteria	Rhodospirillales	Acetobacteraceae			564690	N	Y	Y	-2.81327	9.2999	12.0607	0.000515258	0.0029741	-3.27354	9.2999	14.0249	0.000180539	0.00112034
Bacteria	Acidobacteria	Solibacteres	Solibacterales	Solibacteraceae	Candidatus Solibacter		4361561	N	Y	Y	-2.82332	9.1586	12.402	0.000429136	0.00258139	-2.76322	9.1586	11.3488	0.000755336	0.00364886
Bacteria	Actinobacteria	Thermoleophilia	Solirubrobacterales				333731	N	Y	Y	-2.83804	9.50202	11.6816	0.000631567	0.00350375	-3.34553	9.50202	14.0886	0.000174532	0.0011049
Bacteria	Acidobacteria	Chloracidobacteria	RB41	Ellin6075			4308300	N	Y	Y	-2.86006	9.2034	12.0136	0.000528427	0.00303295	-2.23017	9.2034	8.28286	0.00400324	0.0161571
Bacteria	Proteobacteria	Deltaproteobacteria	Bdellovibrionales	Bdellovibrionaceae	Bdellovibrio		692510	N	Y	Y	-2.87221	9.15471	11.8529	0.000576044	0.0032532	-2.79559	9.15471	9.26808	0.00233264	0.00970418
Bacteria	Proteobacteria	Gammaproteobacteria	Xanthomonadales	Xanthomonadaceae	Luteibacter	rhizovicinus	241289	N	Y	Y	-2.89194	9.83828	11.3918	0.000738055	0.00392795	-4.43618	9.83828	17.8925	2.3402e-05	0.000293929
Bacteria	Chloroflexi	Anaerolineae	SBR1031	A4b			New.CleanUp.ReferenceOTU24819	N	Y	Y	-2.89701	9.29949	12.4178	0.000425516	0.00257938	-3.46553	9.29949	15.1347	0.000100192	0.000724892
Bacteria	Gemmatimonadetes	Gemmatimonadetes	Gemmatimonadales	Gemmatimonadaceae	Gemmatimonas		578951	N	Y	Y	-2.90328	9.16423	12.9467	0.000320697	0.00203002	-2.80797	9.16423	11.3194	0.000767401	0.00367737
Bacteria	Acidobacteria	Acidobacteriia	Acidobacteriales	Koribacteraceae			3163059	N	Y	Y	-2.90639	9.72014	8.92799	0.00280926	0.0124241	-4.15067	9.72014	15.2795	9.28007e-05	0.000680902
Bacteria	Proteobacteria	Alphaproteobacteria	Rhodobacterales	Hyphomonadaceae			4475526	N	Y	Y	-2.90978	9.16572	12.5653	0.000393222	0.00241156	-2.82661	9.16572	10.9951	0.000913976	0.00422042
Bacteria	Proteobacteria	Alphaproteobacteria	Rhizobiales	Bradyrhizobiaceae			543472	N	Y	Y	-2.92389	9.32777	12.3611	0.00043863	0.00261844	-3.46312	9.32777	15.0242	0.000106232	0.000761571
Bacteria	Bacteroidetes	Cytophagia	Cytophagales	Cytophagaceae	Cytophaga		1087462	N	Y	Y	-2.9364	9.20631	11.9916	0.000534725	0.00305279	-2.87493	9.20631	9.42526	0.00214095	0.00896345
Bacteria	Proteobacteria	Betaproteobacteria	Burkholderiales	Comamonadaceae	Hylemonella		1140286	N	Y	Y	-2.94318	9.29117	12.4387	0.000420775	0.00256053	-2.93605	9.29117	10.8724	0.000976533	0.00443109
Bacteria	Armatimonadetes	Fimbriimonadia	Fimbriimonadales	Fimbriimonadaceae	Fimbriimonas		57713	N	Y	Y	-2.95513	9.15528	13.3093	0.000264269	0.00173769	-2.96068	9.15528	12.6913	0.000367596	0.00197646
Bacteria	Proteobacteria	Alphaproteobacteria	Rhizobiales	Phyllobacteriaceae	Mesorhizobium		323929	N	Y	Y	-2.96386	9.3626	12.5436	0.000397818	0.00243025	-3.36277	9.3626	13.9065	0.000192278	0.00117921
Bacteria	Proteobacteria	Deltaproteobacteria	Myxococcales	Haliangiaceae			641481	N	Y	Y	-2.96612	9.20103	10.2929	0.00133601	0.00639493	-3.02084	9.20103	11.3924	0.000737849	0.00359759
Bacteria	Proteobacteria	Alphaproteobacteria	Rhizobiales	Hyphomicrobiaceae	Rhodoplanes		511627	N	Y	Y	-2.9693	9.50433	11.636	0.000647216	0.00354052	-3.70263	9.50433	15.7791	7.12535e-05	0.000582645
Bacteria	Proteobacteria	Alphaproteobacteria	Ellin329				222768	N	Y	Y	-2.97235	9.80327	8.98526	0.00272257	0.0120747	-4.14416	9.80327	14.8118	0.00011889	0.000815094
Bacteria	Acidobacteria	Acidobacteria-6	iii1-15				748070	N	Y	Y	-2.98297	9.93121	10.9099	0.000956991	0.00486238	-4.02769	9.93121	14.4918	0.000140887	0.000929382
Bacteria	Actinobacteria	Actinobacteria	Actinomycetales	Streptomycetaceae	Streptomyces		523593	N	Y	Y	-2.98677	9.83317	11.2399	0.000800994	0.00419762	-3.13215	9.83317	11.4192	0.00072727	0.00355705
Bacteria	Proteobacteria	Deltaproteobacteria	Myxococcales	Polyangiaceae			4469134	N	Y	Y	-3.00647	9.31079	11.6659	0.000636915	0.00351574	-2.76594	9.31079	10.9676	0.00092765	0.004271
Bacteria	Actinobacteria	Acidimicrobiia	Acidimicrobiales				510547	N	Y	Y	-3.02642	9.18996	13.4661	0.00024308	0.00162346	-2.96671	9.18996	12.2058	0.000476679	0.0024618
Bacteria	Actinobacteria	Acidimicrobiia	Acidimicrobiales				4444046	N	Y	Y	-3.03758	9.30433	13.4588	0.000244035	0.00162346	-2.1811	9.30433	6.70212	0.0096317	0.0368824
Bacteria	Actinobacteria	Actinobacteria	Actinomycetales	Frankiaceae	Frankia		890516	N	Y	Y	-3.03903	10.44	9.25857	0.00234478	0.0105481	-3.42195	10.44	11.7239	0.00061736	0.0030868
Bacteria	Actinobacteria	Actinobacteria	Actinomycetales	Pseudonocardiaceae	Actinomycetospora		698236	N	Y	Y	-3.04103	11.5258	7.11739	0.00763563	0.0309766	-3.44581	11.5258	8.93862	0.00279295	0.0113894
Bacteria	Actinobacteria	Thermoleophilia	Solirubrobacterales				223764	N	Y	Y	-3.04448	9.33304	13.2513	0.000272572	0.00175385	-3.50574	9.33304	15.2793	9.28108e-05	0.000680902
Bacteria	Actinobacteria	Actinobacteria	Actinomycetales	Streptomycetaceae	Streptomyces		3843950	N	Y	Y	-3.06276	9.78364	10.0038	0.00156284	0.00730257	-3.83758	9.78364	14.5084	0.000139652	0.00092558
Bacteria	Planctomycetes	Planctomycetia	Gemmatales	Gemmataceae	Gemmata		279203	N	Y	Y	-3.06856	9.22334	13.8065	0.00020278	0.00141495	-2.99375	9.22334	12.5502	0.000396402	0.00210594
Bacteria	Proteobacteria	Alphaproteobacteria	Rhodospirillales	Acetobacteraceae			43037	N	Y	Y	-3.0786	9.42601	13.6174	0.000224264	0.00152422	-2.8551	9.42601	10.5972	0.0011331	0.00505387
Bacteria	Actinobacteria	Actinobacteria	Actinomycetales	Pseudonocardiaceae	Pseudonocardia		35860	N	Y	Y	-3.079	9.69356	11.4816	0.000703264	0.00377245	-3.52194	9.69356	12.7957	0.000347642	0.00189513
Bacteria	Bacteroidetes	Saprospirae	Saprospirales	Chitinophagaceae			4044057	N	Y	Y	-3.08063	9.80379	10.275	0.00134899	0.00643741	-3.22066	9.80379	11.9899	0.000535204	0.00272815
Bacteria	Bacteroidetes	Saprospirae	Saprospirales	Chitinophagaceae			887484	N	Y	Y	-3.08317	9.2954	13.5584	0.000231416	0.00156605	-3.37613	9.2954	14.0637	0.000176852	0.00111364
Bacteria	Fibrobacteres	Fibrobacteria	258ds10				1081489	N	Y	Y	-3.08773	9.29967	13.482	0.000241036	0.00162131	-3.56759	9.29967	15.9992	6.3431e-05	0.000532549
Bacteria	Acidobacteria	Acidobacteriia	Acidobacteriales	Koribacteraceae			634032	N	Y	Y	-3.08987	9.37198	12.6654	0.000372714	0.00230378	-3.58878	9.37198	15.5472	8.05464e-05	0.000628272
Bacteria	Proteobacteria	Alphaproteobacteria	Rhizobiales	Hyphomicrobiaceae	Rhodoplanes		1131591	N	Y	Y	-3.10153	9.29557	12.6669	0.000372424	0.00230378	-3.38826	9.29557	14.7326	0.00012399	0.000842702
Bacteria	Actinobacteria	Thermoleophilia	Gaiellales				New.CleanUp.ReferenceOTU39916	N	Y	Y	-3.11441	9.84862	10.3803	0.00127419	0.00617413	-4.08078	9.84862	16.4674	4.95445e-05	0.000441959
Bacteria	Actinobacteria	Actinobacteria	Actinomycetales				726955	N	Y	Y	-3.11639	9.70075	12.1601	0.000488507	0.00286178	-2.58699	9.70075	9.53469	0.00201699	0.00851259
Bacteria	Actinobacteria	Thermoleophilia	Solirubrobacterales				199919	N	Y	Y	-3.12803	10.4764	8.74628	0.00310333	0.0134965	-5.47594	10.4764	19.5868	9.62666e-06	0.000193767
Bacteria	Actinobacteria	Actinobacteria	Actinomycetales	Mycobacteriaceae	Mycobacterium		534265	N	Y	Y	-3.13139	9.7973	9.63082	0.00191412	0.0087614	-4.36494	9.7973	16.9881	3.76559e-05	0.000381418
Bacteria	Bacteroidetes	Sphingobacteriia	Sphingobacteriales	Sphingobacteriaceae			1000654	N	Y	Y	-3.13587	9.33323	12.7605	0.000354245	0.002207	-3.08053	9.33323	9.88568	0.00166636	0.00712077
Bacteria	Proteobacteria	Gammaproteobacteria	Xanthomonadales	Sinobacteraceae			4320381	N	Y	Y	-3.13596	9.39223	13.2764	0.000268954	0.00173769	-3.50324	9.39223	14.7063	0.000125732	0.000850859
Bacteria	Proteobacteria	Deltaproteobacteria	Myxococcales	Haliangiaceae			1135669	N	Y	Y	-3.14169	9.24739	10.8717	0.000976923	0.00494764	-3.20756	9.24739	12.5577	0.000394825	0.00210594
Bacteria	Bacteroidetes	Saprospirae	Saprospirales	Chitinophagaceae			New.CleanUp.ReferenceOTU32543	N	Y	Y	-3.15983	9.95649	10.1785	0.0014215	0.00674244	-4.9248	9.95649	20.239	6.84489e-06	0.0001757
Bacteria	Proteobacteria	Betaproteobacteria	Burkholderiales	Comamonadaceae	Rubrivivax	gelatinosus	606965	N	Y	Y	-3.18109	9.2411	14.0559	0.000177592	0.00127899	-3.07621	9.2411	12.2239	0.000472085	0.00244612
Bacteria	Proteobacteria	Betaproteobacteria	Ellin6067				835236	N	Y	Y	-3.18117	9.37888	14.0661	0.000176631	0.00127793	-3.15735	9.37888	12.8903	0.000330511	0.00182712
Bacteria	Proteobacteria	Deltaproteobacteria	Myxococcales				New.ReferenceOTU218	N	Y	Y	-3.18434	9.23208	14.2361	0.00016137	0.00120071	-3.08767	9.23208	12.5168	0.000403546	0.00212607
Bacteria	Cyanobacteria	4C0d-2	MLE1-12				151126	N	Y	Y	-3.18806	9.21911	14.4603	0.000143259	0.00108655	-3.20497	9.21911	13.7853	0.000205082	0.00121749
Bacteria	Bacteroidetes	Saprospirae	Saprospirales	Chitinophagaceae			4478413	N	Y	Y	-3.18902	10.443	10.3878	0.00126905	0.00616906	-4.58005	10.443	16.4448	5.01387e-05	0.000442234
Bacteria	Actinobacteria	Acidimicrobiia	Acidimicrobiales				4434910	N	Y	Y	-3.20054	9.2452	15.0021	0.000107481	0.000911937	-2.47692	9.2452	10.6178	0.00112056	0.00501218
Bacteria	Proteobacteria	Alphaproteobacteria	Rhodospirillales	Rhodospirillaceae			211514	N	Y	Y	-3.21098	9.4151	11.854	0.000575705	0.0032532	-3.34179	9.4151	13.631	0.000222646	0.00129464
Bacteria	Actinobacteria	Actinobacteria	Actinomycetales	Microbacteriaceae			2234409	N	Y	Y	-3.21267	9.25033	14.5009	0.000140208	0.00107853	-3.17539	9.25033	13.3712	0.000255702	0.00145982
Bacteria	Proteobacteria	Alphaproteobacteria	Rhodospirillales	Acetobacteraceae			154314	N	Y	Y	-3.21792	10.8267	9.84815	0.00170069	0.00789966	-4.41141	10.8267	15.4763	8.36232e-05	0.000635626
Bacteria	Proteobacteria	Deltaproteobacteria	Myxococcales				250050	N	Y	Y	-3.22065	9.35246	14.5025	0.000140088	0.00107853	-3.73315	9.35246	16.9606	3.82047e-05	0.000382047
Bacteria	Acidobacteria	Acidobacteriia	Acidobacteriales	Acidobacteriaceae			1130140	N	Y	Y	-3.22938	10.3891	11.7202	0.000618597	0.00344396	-3.3354	10.3891	12.4413	0.000420194	0.00219171
Bacteria	Actinobacteria	Acidimicrobiia	Acidimicrobiales	C111			1011476	N	Y	Y	-3.24562	9.46925	14.4926	0.000140827	0.00107853	-3.1589	9.46925	13.8644	0.000196633	0.00119656
Bacteria	Actinobacteria	Thermoleophilia	Gaiellales	Gaiellaceae			568461	N	Y	Y	-3.24604	10.0617	10.5443	0.00116598	0.00573885	-5.32689	10.0617	22.1504	2.52555e-06	0.000120155
Bacteria	Bacteroidetes	Sphingobacteriia	Sphingobacteriales	Sphingobacteriaceae			795955	N	Y	Y	-3.24944	9.68832	10.5442	0.00116605	0.00573885	-3.7747	9.68832	13.8178	0.00020157	0.00121284
Bacteria	Acidobacteria	Acidobacteria-6	iii1-15				311603	N	Y	Y	-3.25201	9.64934	12.193	0.000479964	0.00282508	-3.14031	9.64934	11.1065	0.000860661	0.00400961
Bacteria	Proteobacteria	Betaproteobacteria	Burkholderiales	Comamonadaceae	Rhodoferax		1127804	N	Y	Y	-3.26324	10.5611	12.0105	0.000529318	0.00303295	-4.83864	10.5611	18.9692	1.33022e-05	0.000219386
Bacteria	Proteobacteria	Alphaproteobacteria	Sphingomonadales	Sphingomonadaceae	Kaistobacter		4447334	N	Y	Y	-3.27498	10.2414	11.2373	0.000802093	0.00419762	-4.59785	10.2414	16.8662	4.01521e-05	0.000389128
Bacteria	Actinobacteria	Thermoleophilia	Solirubrobacterales				962282	N	Y	Y	-3.2759	9.7211	13.278	0.000268722	0.00173769	-3.40861	9.7211	13.8952	0.000193437	0.00118169
Bacteria	Acidobacteria	Acidobacteriia	Acidobacteriales	Koribacteraceae			789730	N	Y	Y	-3.27789	9.50962	13.2825	0.000268078	0.00173769	-3.7167	9.50962	15.4925	8.29089e-05	0.000634961
Bacteria	Proteobacteria	Alphaproteobacteria	Sphingomonadales	Sphingomonadaceae	Sphingomonas		4378646	N	Y	Y	-3.28173	9.24944	15.2658	9.34778e-05	0.000829154	-3.02244	9.24944	11.5054	0.000694292	0.00341705
Bacteria	Proteobacteria	Alphaproteobacteria	Rhizobiales	Hyphomicrobiaceae	Rhodoplanes		4327829	N	Y	Y	-3.30331	9.31725	14.8649	0.000115587	0.000958064	-2.68895	9.31725	9.99175	0.00157307	0.00678493
Bacteria	Verrucomicrobia	Opitutae	Opitutales	Opitutaceae	Opitutus		231447	N	Y	Y	-3.3253	9.45749	14.3588	0.000151195	0.00113036	-3.87413	9.45749	17.6567	2.6489e-05	0.000300208
Bacteria	Actinobacteria	Actinobacteria	Actinomycetales	Pseudonocardiaceae	Amycolatopsis		55691	N	Y	Y	-3.3255	9.71846	10.7413	0.00104819	0.00520779	-3.23861	9.71846	9.01915	0.00267255	0.0109268
Bacteria	Actinobacteria	Thermoleophilia	Solirubrobacterales	Solirubrobacteraceae			873887	N	Y	Y	-3.33324	10.2307	10.8452	0.000990979	0.00500269	-2.90583	10.2307	8.10252	0.00442161	0.0176639
Bacteria	Acidobacteria	Acidobacteria-6	iii1-15				2880684	N	Y	Y	-3.33853	9.70673	10.9373	0.000942937	0.00480684	-3.97197	9.70673	13.8173	0.000201625	0.00121284
Bacteria	Proteobacteria	Gammaproteobacteria	Xanthomonadales	Sinobacteraceae			204786	N	Y	Y	-3.34423	9.8503	11.1061	0.000860875	0.00444597	-4.74502	9.8503	20.0331	7.62265e-06	0.000175994
Bacteria	Proteobacteria	Alphaproteobacteria	Rhodospirillales	Rhodospirillaceae			4461996	N	Y	Y	-3.34918	9.28372	14.5885	0.000133837	0.00106163	-2.978	9.28372	10.9576	0.000932628	0.00427298
Bacteria	Proteobacteria	Alphaproteobacteria	Rhizobiales	Bradyrhizobiaceae			98457	N	Y	Y	-3.36573	9.43479	15.1824	9.76931e-05	0.000849067	-3.84878	9.43479	16.9172	3.9088e-05	0.000385964
Bacteria	Actinobacteria	Actinobacteria	Actinomycetales	Nocardioidaceae			902698	N	Y	Y	-3.36613	9.89165	11.4795	0.000704031	0.00377245	-4.26232	9.89165	15.5218	8.16354e-05	0.000628272
Bacteria	Bacteroidetes	Cytophagia	Cytophagales	Cytophagaceae			891664	N	Y	Y	-3.36887	10.1023	10.4587	0.0012213	0.00597334	-4.85142	10.1023	20.3732	6.38143e-06	0.000169811
Bacteria	Proteobacteria	Betaproteobacteria	Ellin6067				1148005	N	Y	Y	-3.37005	9.64113	13.8999	0.000192951	0.00135238	-4.35853	9.64113	18.9145	1.3689e-05	0.00021943
Bacteria	Actinobacteria	Actinobacteria	Actinomycetales	Micromonosporaceae			112244	N	Y	Y	-3.38127	9.58873	14.122	0.000171458	0.00125258	-4.10791	9.58873	18.2381	1.95185e-05	0.000268808
Bacteria	Actinobacteria	Actinobacteria	Actinomycetales	Streptomycetaceae			1113185	N	Y	Y	-3.38817	9.62341	13.7222	0.000212093	0.0014669	-2.88785	9.62341	11.6439	0.000644479	0.00318186
Bacteria	Proteobacteria	Gammaproteobacteria	Xanthomonadales	Sinobacteraceae			436590	N	Y	Y	-3.38979	9.53497	14.5274	0.000138245	0.00107853	-3.98591	9.53497	17.0193	3.70424e-05	0.00037764
Bacteria	Verrucomicrobia	Pedosphaerae	Pedosphaerales	auto67_4W			533650	N	Y	Y	-3.39927	9.45149	15.3895	8.75538e-05	0.000789997	-3.29363	9.45149	13.7977	0.000203739	0.00121743
Bacteria	Proteobacteria	Gammaproteobacteria					4187380	N	Y	Y	-3.40636	9.40237	14.5547	0.000136257	0.00107499	-3.39234	9.40237	13.9999	0.000182955	0.00112643
Bacteria	Acidobacteria	Acidobacteriia	Acidobacteriales	Acidobacteriaceae	Edaphobacter		568398	N	Y	Y	-3.40764	9.78811	11.5065	0.000693896	0.0037437	-3.32586	9.78811	7.93239	0.00485706	0.019208
Bacteria	Acidobacteria	Solibacteres	Solibacterales	Solibacteraceae	Candidatus Solibacter		4402420	N	Y	Y	-3.4101	9.36891	15.2498	9.42712e-05	0.000831493	-3.86965	9.36891	17.6546	2.65178e-05	0.000300208
Bacteria	Proteobacteria	Alphaproteobacteria					210024	N	Y	Y	-3.44312	9.47482	14.092	0.000174217	0.0012663	-3.88537	9.47482	15.2285	9.53404e-05	0.000696206
Bacteria	Actinobacteria	Actinobacteria	Actinomycetales	Kineosporiaceae			915240	N	Y	Y	-3.44759	12.3972	6.6015	0.0101912	0.0403617	-6.5811	12.3972	17.5846	2.75123e-05	0.000304185
Bacteria	Bacteroidetes	Saprospirae	Saprospirales	Chitinophagaceae			725588	N	Y	Y	-3.45059	9.30538	13.7515	0.000208808	0.00145057	-3.50567	9.30538	14.4487	0.000144144	0.000942943
Bacteria	Actinobacteria	Thermoleophilia	Solirubrobacterales				927367	N	Y	Y	-3.45379	10.8905	12.572	0.000391822	0.00241156	-4.5527	10.8905	15.6483	7.63509e-05	0.000606058
Bacteria	Actinobacteria	Thermoleophilia	Gaiellales	Gaiellaceae			4310013	N	Y	Y	-3.45584	9.31944	15.0824	0.000103006	0.000883715	-3.38296	9.31944	13.2255	0.000276361	0.00156074
Bacteria	Proteobacteria	Alphaproteobacteria	Sphingomonadales	Sphingomonadaceae	Sphingobium		578126	N	Y	Y	-3.45904	9.60662	13.0997	0.000295538	0.00189385	-3.8525	9.60662	15.3382	8.99636e-05	0.000669397
Bacteria	Acidobacteria	Solibacteres	Solibacterales				105453	N	Y	Y	-3.47252	9.43574	14.8468	0.000116706	0.000958064	-3.82425	9.43574	17.1671	3.42701e-05	0.000361101
Bacteria	Proteobacteria	Deltaproteobacteria	Myxococcales				2591424	N	Y	Y	-3.47699	9.31712	16.1802	5.7651e-05	0.000591582	-3.44321	9.31712	14.5101	0.000139526	0.00092558
Bacteria	Proteobacteria	Alphaproteobacteria	Ellin329				222207	N	Y	Y	-3.48283	9.50414	15.4836	8.32985e-05	0.000769286	-3.88104	9.50414	16.8387	4.07379e-05	0.000392383
Bacteria	Bacteroidetes	Cytophagia	Cytophagales	Cytophagaceae			4303530	N	Y	Y	-3.49155	9.30936	15.3963	8.72397e-05	0.000789997	-3.42546	9.30936	13.7166	0.000212717	0.00125081
Bacteria	Proteobacteria	Alphaproteobacteria	Rhodospirillales	Rhodospirillaceae			New.CleanUp.ReferenceOTU38388	N	Y	Y	-3.51131	9.35005	16.3654	5.22819e-05	0.000545816	-3.47399	9.35005	15.1534	9.92074e-05	0.000721091
Bacteria	Acidobacteria	Sva0725	Sva0725				223804	N	Y	Y	-3.5142	9.98599	13.384	0.000253954	0.00168231	-3.87602	9.98599	13.0234	0.000307821	0.0017077
Bacteria	Proteobacteria	Alphaproteobacteria	Rhizobiales	Hyphomicrobiaceae	Rhodoplanes		744505	N	Y	Y	-3.52793	10.2752	11.7874	0.000596659	0.00335754	-5.28904	10.2752	20.6014	5.66424e-06	0.000157745
Bacteria	Proteobacteria	Betaproteobacteria	Burkholderiales	Comamonadaceae			315609	N	Y	Y	-3.53092	11.8375	9.3916	0.0021806	0.00989465	-6.1747	11.8375	18.9532	1.34147e-05	0.000219386
Bacteria	Proteobacteria	Alphaproteobacteria	Rhizobiales	Rhizobiaceae	Agrobacterium		4337622	N	Y	Y	-3.53231	10.2534	13.2934	0.000266532	0.00173769	-3.53115	10.2534	14.0383	0.000179261	0.0011175
Bacteria	Actinobacteria	Actinobacteria	Actinomycetales				153594	N	Y	Y	-3.556	9.32081	16.4126	5.09977e-05	0.00054467	-3.48392	9.32081	14.9122	0.000112726	0.000790091
Bacteria	Bacteroidetes	Saprospirae	Saprospirales	Chitinophagaceae			879229	N	Y	Y	-3.56363	9.52538	11.6568	0.000640043	0.00351574	-4.0265	9.52538	15.9175	6.62274e-05	0.000550143
Bacteria	Acidobacteria	Acidobacteriia	Acidobacteriales	Koribacteraceae			2329278	N	Y	Y	-3.58037	9.47712	15.8109	7.0065e-05	0.000679025	-4.14748	9.47712	18.8604	1.40833e-05	0.00021943
Bacteria	Acidobacteria	Acidobacteriia	Acidobacteriales	Acidobacteriaceae			809880	N	Y	Y	-3.58715	9.51915	11.2403	0.000800798	0.00419762	-2.90323	9.51915	9.98187	0.00158152	0.00680272
Bacteria	Verrucomicrobia	Methylacidiphilae	Methylacidiphilales				801258	N	Y	Y	-3.58905	9.57445	14.8379	0.000117254	0.000958064	-3.44963	9.57445	12.5224	0.000402355	0.00212607
Bacteria	Actinobacteria	Actinobacteria	Actinomycetales	Frankiaceae	Frankia		11544	N	Y	Y	-3.59285	10.7079	10.0711	0.00150675	0.00708264	-4.41075	10.7079	16.2977	5.41853e-05	0.000467422
Bacteria	Proteobacteria	Gammaproteobacteria	Xanthomonadales	Sinobacteraceae	Hydrocarboniphaga	effusa	New.CleanUp.ReferenceOTU41045	N	Y	Y	-3.59346	9.65497	15.4545	8.45928e-05	0.000776671	-3.51593	9.65497	14.1342	0.000170349	0.00108719
Bacteria	Bacteroidetes	Saprospirae	Saprospirales	Chitinophagaceae			1540590	N	Y	Y	-3.61771	9.34921	17.3866	3.0531e-05	0.000361143	-3.59759	9.34921	15.7175	7.36108e-05	0.000592661
Bacteria	Proteobacteria	Betaproteobacteria	Methylophilales	Methylophilaceae	Methylotenera	mobilis	345135	N	Y	Y	-3.61946	9.55538	15.5379	8.09433e-05	0.000760964	-4.09326	9.55538	17.661	2.64299e-05	0.000300208
Bacteria	Proteobacteria	Alphaproteobacteria	Sphingomonadales	Sphingomonadaceae	Novosphingobium		3259009	N	Y	Y	-3.62707	9.48062	15.5094	8.21731e-05	0.00076777	-3.54175	9.48062	13.4239	0.000248613	0.00142975
Bacteria	Actinobacteria	Actinobacteria	Actinomycetales	Micromonosporaceae			688259	N	Y	Y	-3.63286	10.2493	12.8472	0.000338205	0.00211546	-3.53125	10.2493	12.1701	0.000485889	0.00250113
Bacteria	Bacteroidetes	Saprospirae	Saprospirales	Chitinophagaceae			New.CleanUp.ReferenceOTU44608	N	Y	Y	-3.63321	9.29108	17.6608	2.64318e-05	0.000336798	-3.64196	9.29108	16.5042	4.85929e-05	0.000440988
Bacteria	Actinobacteria	Actinobacteria	Actinomycetales	Nocardioidaceae			158804	N	Y	Y	-3.63449	10.4222	14.128	0.00017091	0.00125258	-2.83675	10.4222	8.75871	0.00308225	0.0125366
Bacteria	Verrucomicrobia	Pedosphaerae	Pedosphaerales	auto67_4W			586002	N	Y	Y	-3.63834	9.80771	15.8517	6.85718e-05	0.000672861	-3.72822	9.80771	13.1868	0.000282123	0.0015819
Bacteria	Actinobacteria	Thermoleophilia	Gaiellales	Gaiellaceae			811263	N	Y	Y	-3.64057	9.72361	14.6132	0.000132098	0.00105813	-4.03382	9.72361	14.4504	0.000144012	0.000942943
Bacteria	Acidobacteria	Acidobacteriia	Acidobacteriales	Acidobacteriaceae			512006	N	Y	Y	-3.65925	10.3672	12.3073	0.000451459	0.00268481	-4.4415	10.3672	14.8012	0.000119562	0.000816142
Bacteria	Bacteroidetes	Sphingobacteriia	Sphingobacteriales	Sphingobacteriaceae			4357677	N	Y	Y	-3.6635	10.1894	14.4757	0.000142097	0.00108297	-4.59267	10.1894	18.8787	1.39487e-05	0.00021943
Bacteria	Verrucomicrobia	Verrucomicrobiae	Verrucomicrobiales	Verrucomicrobiaceae	Luteolibacter		909170	N	Y	Y	-3.66706	9.64385	14.1867	0.000165668	0.00122688	-4.02088	9.64385	16.574	4.68378e-05	0.000431551
Bacteria	Bacteroidetes	Saprospirae	Saprospirales	Chitinophagaceae			736771	N	Y	Y	-3.67036	9.32325	17.5971	2.73318e-05	0.000337882	-3.70795	9.32325	16.646	4.50922e-05	0.000421397
Bacteria	Actinobacteria	Actinobacteria	Actinomycetales	Mycobacteriaceae	Mycobacterium		815498	N	Y	Y	-3.67724	10.7149	11.8937	0.000563552	0.00320571	-4.91533	10.7149	18.5915	1.62152e-05	0.000240169
Bacteria	Actinobacteria	Thermoleophilia	Solirubrobacterales				965853	N	Y	Y	-3.67773	10.2731	12.0904	0.000507106	0.00294873	-4.05664	10.2731	15.4623	8.42445e-05	0.000635626
Bacteria	Actinobacteria	Actinobacteria	Actinomycetales	Nocardioidaceae	Kribbella		247758	N	Y	Y	-3.69626	9.64438	16.9217	3.89962e-05	0.000437314	-4.07691	9.64438	16.2583	5.53236e-05	0.000474635
Bacteria	Bacteroidetes	Cytophagia	Cytophagales	Cytophagaceae			2203624	N	Y	Y	-3.70209	9.73148	13.7024	0.000214338	0.00147593	-4.58256	9.73148	19.3082	1.11382e-05	0.00020573
Bacteria	Actinobacteria	Thermoleophilia	Solirubrobacterales	Patulibacteraceae			940348	N	Y	Y	-3.71174	9.42915	17.624	2.69479e-05	0.000336907	-2.91278	9.42915	11.8261	0.000584387	0.00295964
Bacteria	Actinobacteria	Thermoleophilia	Solirubrobacterales				223743	N	Y	Y	-3.72523	9.47627	17.7097	2.57621e-05	0.000336798	-2.49455	9.47627	8.67414	0.00322859	0.0130979
Bacteria	Proteobacteria	Alphaproteobacteria	Rhodobacterales	Hyphomonadaceae			589946	N	Y	Y	-3.7357	9.48999	15.9964	6.35265e-05	0.000631316	-3.55228	9.48999	11.225	0.000807434	0.00382982
Bacteria	Proteobacteria	Alphaproteobacteria	Rhodobacterales	Hyphomonadaceae			2410340	N	Y	Y	-3.74135	9.61298	14.8318	0.000117638	0.000958064	-4.13024	9.61298	17.0858	3.57686e-05	0.000371899
Bacteria	Proteobacteria	Alphaproteobacteria	Rhizobiales	Bradyrhizobiaceae			147541	N	Y	Y	-3.77037	10.9931	12.1912	0.000480443	0.00282508	-5.996	10.9931	23.4092	1.31217e-06	9.30595e-05
Bacteria	Bacteroidetes	Saprospirae	Saprospirales	Chitinophagaceae			160422	N	Y	Y	-3.77476	9.95698	14.5878	0.000133887	0.00106163	-2.66798	9.95698	8.20381	0.00418143	0.0167899
Bacteria	Actinobacteria	Actinobacteria	Actinomycetales	Cellulomonadaceae	Cellulomonas		4340498	N	Y	Y	-3.77641	10.6154	14.0185	0.000181157	0.00129871	-4.78824	10.6154	18.07	2.13194e-05	0.000274356
Bacteria	Actinobacteria	Acidimicrobiia	Acidimicrobiales	EB1017			529793	N	Y	Y	-3.77779	10.2771	12.1506	0.000491002	0.0028657	-5.72886	10.2771	24.0786	9.26774e-07	8.08353e-05
Bacteria	Actinobacteria	Thermoleophilia	Solirubrobacterales	Solirubrobacteraceae			1129425	N	Y	Y	-3.78308	10.4375	13.6426	0.00022127	0.001517	-5.17467	10.4375	19.7772	8.71409e-06	0.00018488
Bacteria	Proteobacteria	Alphaproteobacteria	Rhizobiales	Hyphomicrobiaceae	Devosia		4378776	N	Y	Y	-3.78548	9.72276	16.3577	5.24957e-05	0.000545816	-2.66706	9.72276	9.10144	0.00255496	0.0105007
Bacteria	Proteobacteria	Alphaproteobacteria	Sphingomonadales	Sphingomonadaceae	Novosphingobium		2036700	N	Y	Y	-3.79671	9.50175	17.3827	3.05937e-05	0.000361143	-4.08578	9.50175	18.0518	2.15234e-05	0.000274729
Bacteria	Verrucomicrobia	Spartobacteria	Chthoniobacterales	Chthoniobacteraceae	Chthoniobacter		579954	N	Y	Y	-3.8077	9.56957	18.4996	1.70158e-05	0.000268637	-4.38806	9.56957	19.6108	9.50694e-06	0.000193767
Bacteria	Actinobacteria	Actinobacteria	Actinomycetales	Streptomycetaceae			221902	N	Y	Y	-3.81004	9.69935	13.9039	0.000192546	0.00135238	-2.96881	9.69935	8.02452	0.00461608	0.018394
Bacteria	Actinobacteria	Actinobacteria	Actinomycetales	Streptomycetaceae			4467439	N	Y	Y	-3.81158	9.54179	17.5075	2.86502e-05	0.000351413	-3.17193	9.54179	11.812	0.000588841	0.0029726
Bacteria	Proteobacteria	Betaproteobacteria	Burkholderiales	Comamonadaceae			605399	N	Y	Y	-3.81749	9.40859	18.4993	1.70188e-05	0.000268637	-3.81265	9.40859	16.7945	4.16978e-05	0.000396761
Bacteria	Bacteroidetes	Saprospirae	Saprospirales	Chitinophagaceae			280545	N	Y	Y	-3.8203	9.3278	19.1754	1.19402e-05	0.000215473	-3.8132	9.3278	17.4484	2.95546e-05	0.000321105
Bacteria	Proteobacteria	Alphaproteobacteria	Sphingomonadales	Sphingomonadaceae	Novosphingobium		72153	N	Y	Y	-3.82225	9.90847	14.8878	0.000114195	0.000953647	-4.39422	9.90847	18.0949	2.10425e-05	0.00027303
Bacteria	Proteobacteria	Betaproteobacteria	SC-I-84				247441	N	Y	Y	-3.82262	9.46124	17.957	2.26229e-05	0.000314318	-3.7268	9.46124	16.0352	6.22378e-05	0.00052818
Bacteria	Proteobacteria	Gammaproteobacteria	Xanthomonadales	Xanthomonadaceae			734275	N	Y	Y	-3.86598	9.67585	13.9043	0.000192504	0.00135238	-3.9841	9.67585	15.4156	8.63531e-05	0.000645593
Bacteria	Acidobacteria	Solibacteres	Solibacterales	Solibacteraceae			3667532	N	Y	Y	-3.87412	9.53054	18.0585	2.1448e-05	0.000306121	-3.86099	9.53054	16.4492	5.00233e-05	0.000442234
Bacteria	Actinobacteria	Actinobacteria	Actinomycetales	Streptomycetaceae			1122474	N	Y	Y	-3.88792	12.2155	8.78669	0.00303534	0.0132743	-5.08671	12.2155	13.4356	0.000247072	0.00142611
Bacteria	Acidobacteria	Acidobacteria-6	iii1-15				1722698	N	Y	Y	-3.89085	10.6942	15.6237	7.73513e-05	0.000731575	-3.78452	10.6942	15.6463	7.64328e-05	0.000606058
Bacteria	Proteobacteria	Betaproteobacteria					101884	N	Y	Y	-3.89651	9.66492	18.0278	2.17964e-05	0.000308292	-4.56483	9.66492	19.9995	7.7576e-06	0.000176514
Bacteria	Bacteroidetes	Sphingobacteriia	Sphingobacteriales	Sphingobacteriaceae			567236	N	Y	Y	-3.91002	9.53886	15.9961	6.35337e-05	0.000631316	-3.77086	9.53886	11.2899	0.000779711	0.00372081
Bacteria	Verrucomicrobia	Opitutae	Opitutales	Opitutaceae			226240	N	Y	Y	-3.93299	9.848	17.0761	3.59514e-05	0.000418101	-4.56046	9.848	16.783	4.19511e-05	0.000396766
Bacteria	Verrucomicrobia						New.CleanUp.ReferenceOTU10802	N	Y	Y	-3.93664	9.632	16.769	4.22614e-05	0.000463677	-3.79302	9.632	14.6092	0.000132376	0.000888165
Bacteria	Proteobacteria	Betaproteobacteria	Burkholderiales	Comamonadaceae	Methylibium		1673321	N	Y	Y	-3.93989	10.6281	15.1787	9.78861e-05	0.000849067	-5.18809	10.6281	21.1338	4.29025e-06	0.000134821
Bacteria	Actinobacteria	Actinobacteria	Actinomycetales	Frankiaceae			104310	N	Y	Y	-3.94088	9.7114	17.0175	3.70768e-05	0.000421816	-3.99499	9.7114	16.932	3.87844e-05	0.000385389
Bacteria	Proteobacteria	Betaproteobacteria	Burkholderiales	Burkholderiaceae	Burkholderia	bryophila	4301374	N	Y	Y	-3.94574	10.0932	13.961	0.000186786	0.00133297	-3.99642	10.0932	13.7815	0.000205501	0.00121749
Bacteria	Proteobacteria	Alphaproteobacteria	Rhizobiales	Methylocystaceae			825612	N	Y	Y	-3.96076	10.7485	14.7724	0.000121397	0.000982441	-4.08595	10.7485	14.9922	0.000108051	0.000771092
Bacteria	Verrucomicrobia	Pedosphaerae	Pedosphaerales	auto67_4W			125736	N	Y	Y	-3.97738	9.70648	16.9389	3.86434e-05	0.000436476	-4.51773	9.70648	19.152	1.20877e-05	0.000211508
Bacteria	Proteobacteria	Alphaproteobacteria	Ellin329				206404	N	Y	Y	-3.9781	9.70833	18.223	1.96734e-05	0.000294164	-4.66162	9.70833	20.1824	7.05037e-06	0.0001757
Bacteria	Planctomycetes	Planctomycetia	Gemmatales	Isosphaeraceae			868555	N	Y	Y	-4.0066	9.83056	16.1459	5.8703e-05	0.000598466	-3.60972	9.83056	12.764	0.000353587	0.00191425
Bacteria	Proteobacteria	Alphaproteobacteria	Rhizobiales	Bradyrhizobiaceae			811074	N	Y	Y	-4.02136	10.3325	14.9823	0.000108619	0.000911937	-4.2895	10.3325	14.8831	0.000114482	0.00079883
Bacteria	Actinobacteria	Actinobacteria	Actinomycetales	Micromonosporaceae	Dactylosporangium		1546879	N	Y	Y	-4.04052	9.99831	14.5318	0.000137925	0.00107853	-4.01489	9.99831	15.8661	6.80492e-05	0.000562301
Bacteria	Proteobacteria	Alphaproteobacteria	Sphingomonadales	Sphingomonadaceae	Sphingomonas	wittichii	1137731	N	Y	Y	-4.04311	9.92695	16.3123	5.37673e-05	0.00055536	-4.54038	9.92695	18.7453	1.49586e-05	0.00022801
Bacteria	Bacteroidetes	Saprospirae	Saprospirales	Chitinophagaceae	Chitinophaga		1689895	N	Y	Y	-4.0507	11.1588	13.6327	0.000222441	0.0015184	-4.79473	11.1588	17.8048	2.45053e-05	0.000298243
Bacteria	Chloroflexi	Ellin6529					112867	N	Y	Y	-4.07823	9.97204	15.4084	8.66805e-05	0.000789997	-3.76918	9.97204	12.467	0.000414458	0.00217549
Bacteria	Proteobacteria	Alphaproteobacteria	Rhizobiales	Hyphomicrobiaceae	Devosia		813954	N	Y	Y	-4.08671	11.0445	13.9414	0.000188735	0.00134079	-3.22535	11.0445	10.8092	0.00101042	0.00457166
Bacteria	Proteobacteria	Deltaproteobacteria	Myxococcales				4385959	N	Y	Y	-4.09609	9.51214	20.1641	7.11818e-06	0.000163054	-3.19132	9.51214	14.0587	0.00017733	0.00111364
Bacteria	Proteobacteria	Betaproteobacteria	Burkholderiales	Comamonadaceae	Paucibacter		61836	N	Y	Y	-4.11526	9.55398	17.4334	2.97891e-05	0.000359261	-3.47694	9.55398	13.652	0.000220164	0.00128497
Bacteria	Bacteroidetes	Saprospirae	Saprospirales	Chitinophagaceae			853114	N	Y	Y	-4.11634	9.70315	16.0423	6.20046e-05	0.000624021	-4.3208	9.70315	17.8176	2.43412e-05	0.000298243
Bacteria	Actinobacteria	Thermoleophilia	Solirubrobacterales				509881	N	Y	Y	-4.13075	9.9912	15.8546	6.84664e-05	0.000672861	-3.72106	9.9912	13.8549	0.000197623	0.00119795
Bacteria	Chloroflexi	Ellin6529					849821	N	Y	Y	-4.1309	9.57333	18.489	1.71107e-05	0.000268637	-3.65703	9.57333	12.8588	0.000336116	0.00184511
Bacteria	Planctomycetes	Planctomycetia	Gemmatales	Isosphaeraceae			150766	N	Y	Y	-4.14713	10.3747	15.2019	9.66895e-05	0.000848059	-2.41748	10.3747	6.83217	0.00895486	0.0343744
Bacteria	Gemmatimonadetes	Gemmatimonadetes	Gemmatimonadales				New.CleanUp.ReferenceOTU29675	N	Y	Y	-4.15265	9.88597	14.1212	0.000171532	0.00125258	-3.74568	9.88597	14.9576	0.000110051	0.000777342
Bacteria	Proteobacteria	Gammaproteobacteria	Xanthomonadales	Sinobacteraceae			1110303	N	Y	Y	-4.16142	10.0979	17.057	3.63139e-05	0.000419212	-4.59193	10.0979	19.0248	1.29202e-05	0.000218546
Bacteria	Acidobacteria	Sva0725	Sva0725				4481423	N	Y	Y	-4.16272	10.4061	15.2775	9.2897e-05	0.000828683	-4.3743	10.4061	14.0372	0.00017937	0.0011175
Bacteria	Proteobacteria	Gammaproteobacteria	Xanthomonadales	Sinobacteraceae			155989	N	Y	Y	-4.21951	10.3538	16.7466	4.27642e-05	0.000463677	-5.19045	10.3538	21.2941	3.94605e-06	0.000133627
Bacteria	Proteobacteria	Betaproteobacteria	Burkholderiales	Comamonadaceae	Methylibium		783687	N	Y	Y	-4.23656	11.6063	12.39	0.000431901	0.00258811	-6.35036	11.6063	21.4972	3.54951e-06	0.000133627
Bacteria	Proteobacteria	Betaproteobacteria	Burkholderiales	Comamonadaceae	Methylibium		4396454	N	Y	Y	-4.25728	10.7006	16.744	4.28237e-05	0.000463677	-4.60002	10.7006	17.6911	2.60142e-05	0.000300208
Bacteria	Actinobacteria	Actinobacteria	Actinomycetales	Pseudonocardiaceae	Amycolatopsis		3043332	N	Y	Y	-4.29936	9.82395	16.8457	4.05891e-05	0.000448766	-4.35243	9.82395	16.6926	4.39981e-05	0.000413635
Bacteria	Actinobacteria	Actinobacteria	Actinomycetales	Nocardioidaceae	Nocardioides		888357	N	Y	Y	-4.37461	11.0135	16.1245	5.93693e-05	0.000601354	-5.33488	11.0135	20.7246	5.31153e-06	0.000157003
Bacteria	Bacteroidetes	Cytophagia	Cytophagales	Cytophagaceae			4322804	N	Y	Y	-4.38549	9.80346	20.4356	6.17687e-06	0.000152309	-4.95181	9.80346	21.1322	4.29368e-06	0.000134821
Bacteria	Actinobacteria	Thermoleophilia	Solirubrobacterales				512148	N	Y	Y	-4.38755	10.5089	16.8472	4.05563e-05	0.000448766	-5.46517	10.5089	21.2276	4.0854e-06	0.000133627
Bacteria	Actinobacteria	Actinobacteria	Actinomycetales	Mycobacteriaceae	Mycobacterium		882023	N	Y	Y	-4.39683	9.51	22.5385	2.06362e-06	0.000119995	-4.32117	9.51	19.4429	1.03799e-05	0.000198737
Bacteria	Proteobacteria	Alphaproteobacteria	Caulobacterales	Caulobacteraceae	Phenylobacterium		1088618	N	Y	Y	-4.39692	9.94892	17.4514	2.95088e-05	0.000359139	-4.21799	9.94892	15.7604	7.19602e-05	0.000585376
Bacteria	Bacteroidetes	Saprospirae	Saprospirales	Chitinophagaceae			567628	N	Y	Y	-4.39703	10.5478	17.8678	2.37072e-05	0.000318123	-5.11084	10.5478	22.4309	2.18245e-06	0.000120155
Bacteria	Proteobacteria	Betaproteobacteria	Burkholderiales	Comamonadaceae			336824	N	Y	Y	-4.43758	9.83602	17.9216	2.30469e-05	0.00031464	-4.32447	9.83602	15.843	6.88865e-05	0.00056624
Bacteria	Proteobacteria	Alphaproteobacteria	Rhizobiales	Rhizobiaceae	Rhizobium		544561	N	Y	Y	-4.45169	9.93475	17.334	3.13879e-05	0.000367754	-4.30686	9.93475	15.7464	7.24931e-05	0.000586671
Bacteria	Proteobacteria	Alphaproteobacteria	Rhizobiales	Xanthobacteraceae	Labrys		99073	N	Y	Y	-4.55397	9.97624	19.2647	1.13951e-05	0.000210475	-3.85256	9.97624	13.7958	0.000203939	0.00121743
Bacteria	Proteobacteria	Alphaproteobacteria	Sphingomonadales	Sphingomonadaceae	Blastomonas	natatoria	4467678	N	Y	Y	-4.56163	10.795	19.5255	9.94044e-06	0.000190323	-5.19417	10.795	19.0194	1.29569e-05	0.000218546
Bacteria	Bacteroidetes	Cytophagia	Cytophagales	Cytophagaceae			544711	N	Y	Y	-4.57792	10.0184	19.217	1.16828e-05	0.000213279	-4.97745	10.0184	19.2137	1.17031e-05	0.000208794
Bacteria	Proteobacteria	Alphaproteobacteria	Sphingomonadales	Sphingomonadaceae	Blastomonas		1114718	N	Y	Y	-4.59843	10.1992	18.9646	1.33342e-05	0.000231829	-4.76035	10.1992	19.0007	1.30849e-05	0.000218546
Bacteria	Proteobacteria	Betaproteobacteria	Burkholderiales	Comamonadaceae	Polaromonas		4422321	N	Y	Y	-4.60571	10.4334	20.0789	7.44237e-06	0.000163054	-4.40793	10.4334	18.178	2.01442e-05	0.000271566
Bacteria	Proteobacteria	Betaproteobacteria	Methylophilales	Methylophilaceae			34879	N	Y	Y	-4.62517	9.95752	17.6487	2.66006e-05	0.000336798	-4.60408	9.95752	17.0563	3.63274e-05	0.000375224
Bacteria	Proteobacteria	Betaproteobacteria	Methylophilales	Methylophilaceae			50624	N	Y	Y	-4.68967	10.0705	20.9227	4.78961e-06	0.000127452	-4.59665	10.0705	18.6312	1.58814e-05	0.000237881
Bacteria	Proteobacteria	Betaproteobacteria	Burkholderiales	Oxalobacteraceae	Janthinobacterium		2353709	N	Y	Y	-4.69697	10.7355	19.9918	7.78918e-06	0.000163054	-5.4769	10.7355	23.2765	1.40584e-06	9.30595e-05
Bacteria	Proteobacteria	Alphaproteobacteria	Sphingomonadales	Sphingomonadaceae	Sphingomonas	wittichii	87167	N	Y	Y	-4.69874	9.75568	22.1313	2.55087e-06	0.000121186	-4.10121	9.75568	15.92	6.61391e-05	0.000550143
Bacteria	Acidobacteria	Acidobacteriia	Acidobacteriales	Acidobacteriaceae			3081093	N	Y	Y	-4.72888	9.89563	21.3467	3.8393e-06	0.000121186	-4.74253	9.89563	19.1452	1.21309e-05	0.000211508
Bacteria	Proteobacteria	Alphaproteobacteria	Rhizobiales	Hyphomicrobiaceae	Hyphomicrobium		2296710	N	Y	Y	-4.73782	9.86372	21.7369	3.13261e-06	0.000121186	-3.45462	9.86372	11.8858	0.000565953	0.00287555
Bacteria	Proteobacteria	Alphaproteobacteria	Rhizobiales	Bradyrhizobiaceae	Bradyrhizobium		573135	N	Y	Y	-4.75449	13.7579	8.76643	0.00306923	0.0133853	-4.95953	13.7579	10.4814	0.00120636	0.00532019
Bacteria	Verrucomicrobia	Spartobacteria	Chthoniobacterales	Chthoniobacteraceae	Chthoniobacter		251499	N	Y	Y	-4.76552	10.5183	21.4201	3.6951e-06	0.000121186	-4.79303	10.5183	17.8556	2.38606e-05	0.000297311
Bacteria	Proteobacteria	Deltaproteobacteria	Myxococcales				1021984	N	Y	Y	-4.78432	10.5719	20.0043	7.73832e-06	0.000163054	-3.99937	10.5719	14.5074	0.000139721	0.00092558
Bacteria	Proteobacteria	Gammaproteobacteria	Xanthomonadales	Sinobacteraceae	Nevskia		New.CleanUp.ReferenceOTU2667	N	Y	Y	-4.80432	10.1848	18.7478	1.49391e-05	0.000249515	-4.76013	10.1848	16.9749	3.79186e-05	0.000381617
Bacteria	Proteobacteria	Betaproteobacteria	IS-44				1119166	N	Y	Y	-4.90122	10.0895	21.251	4.03565e-06	0.000121186	-5.43516	10.0895	22.4714	2.13698e-06	0.000120155
Bacteria	Bacteroidetes	Saprospirae	Saprospirales	Chitinophagaceae			325365	N	Y	Y	-4.90693	10.0163	21.5729	3.41211e-06	0.000121186	-4.82265	10.0163	19.4898	1.01282e-05	0.000198737
Bacteria	Proteobacteria	Gammaproteobacteria	Xanthomonadales	Sinobacteraceae	Steroidobacter		320782	N	Y	Y	-4.92518	11.0181	18.591	1.62192e-05	0.000265251	-5.0527	11.0181	16.4692	4.94987e-05	0.000441959
Bacteria	Proteobacteria	Deltaproteobacteria	Myxococcales	Haliangiaceae			720217	N	Y	Y	-5.11625	10.5877	23.8296	1.05469e-06	7.88503e-05	-5.51048	10.5877	21.8024	3.02747e-06	0.00013301
Bacteria	Actinobacteria	Actinobacteria	Actinomycetales	Cryptosporangiaceae	Cryptosporangium		540826	N	Y	Y	-5.13387	10.7026	21.181	4.18577e-06	0.000121186	-5.8967	10.7026	25.9794	3.45931e-07	5.85224e-05
Bacteria	Bacteroidetes	Sphingobacteriia	Sphingobacteriales	Sphingobacteriaceae			843920	N	Y	Y	-5.22411	10.9328	22.7324	1.86553e-06	0.000112649	-5.68348	10.9328	24.7678	6.48128e-07	6.84652e-05
Bacteria	Actinobacteria	Thermoleophilia	Solirubrobacterales				New.ReferenceOTU124	N	Y	Y	-5.23595	10.6258	22.8972	1.71229e-06	0.000112463	-4.50455	10.6258	16.0105	6.30537e-05	0.000532228
Bacteria	Actinobacteria	Actinobacteria	Actinomycetales	Actinospicaceae			1023134	N	Y	Y	-5.26619	10.5815	20.8563	4.95854e-06	0.000129748	-5.15893	10.5815	19.8554	8.36502e-06	0.000179905
Bacteria	Proteobacteria	Gammaproteobacteria	Xanthomonadales	Sinobacteraceae	Hydrocarboniphaga		4380416	N	Y	Y	-5.64359	10.9584	25.7927	3.81044e-07	5.70185e-05	-5.1423	10.9584	18.4743	1.72434e-05	0.000250668
Bacteria	Proteobacteria	Alphaproteobacteria	Caulobacterales	Caulobacteraceae	Phenylobacterium		254401	N	Y	Y	-5.79218	11.9293	17.8163	2.43583e-05	0.00032409	-6.86715	11.9293	21.3372	3.85841e-06	0.000133627
Bacteria	Proteobacteria	Alphaproteobacteria	Rhizobiales	Bradyrhizobiaceae	Bradyrhizobium		259272	N	Y	Y	-5.89521	13.0239	12.9393	0.000321959	0.00203002	-5.78079	13.0239	11.7404	0.000611928	0.00306941
Bacteria	Proteobacteria	Gammaproteobacteria	Pseudomonadales	Pseudomonadaceae	Pseudomonas	viridiflava	New.CleanUp.ReferenceOTU37412	N	Y	N	5.53651	11.2893	21.5183	3.51075e-06	0.000121186
Bacteria	Bacteroidetes	Cytophagia	Cytophagales	Cytophagaceae	Hymenobacter		4404139	N	Y	N	5.37544	10.8158	23.8364	1.05099e-06	7.88503e-05
Bacteria	Proteobacteria	Betaproteobacteria	Burkholderiales	Oxalobacteraceae			3875675	N	Y	N	4.71829	10.9647	19.4423	1.03834e-05	0.000196409
Bacteria	Proteobacteria	Betaproteobacteria	Burkholderiales	Oxalobacteraceae			992035	N	Y	N	4.42468	10.5175	18.2383	1.95165e-05	0.000294164
Bacteria	Proteobacteria	Alphaproteobacteria	Sphingomonadales	Sphingomonadaceae	Sphingomonas		222868	N	Y	N	3.55203	10.2887	12.0643	0.000514274	0.0029741
Bacteria	Proteobacteria	Betaproteobacteria	Burkholderiales	Oxalobacteraceae	Janthinobacterium		4363027	N	Y	N	3.3226	9.72787	11.5876	0.000664281	0.00359988
Bacteria	Proteobacteria	Alphaproteobacteria	Sphingomonadales	Sphingomonadaceae	Sphingomonas		4463047	N	Y	N	3.21583	10.7729	9.75461	0.00178943	0.00823874
Bacteria	Proteobacteria	Alphaproteobacteria	Rhizobiales	Methylocystaceae			843663	N	Y	N	3.07544	9.69331	10.3747	0.00127808	0.00617413
Bacteria	Actinobacteria	Actinobacteria	Actinomycetales	Microbacteriaceae			948180	N	Y	N	2.72547	11.319	6.36431	0.0116459	0.0454829
Bacteria	Acidobacteria	Solibacteres	Solibacterales	Solibacteraceae			558745	N	Y	N	-2.07757	9.42343	6.74857	0.00938413	0.0374888
Bacteria	Proteobacteria	Alphaproteobacteria	Rhodospirillales	Acetobacteraceae			407742	N	Y	N	-2.14137	9.42973	8.175	0.00424835	0.0178818
Bacteria	Actinobacteria	Actinobacteria	Actinomycetales	Nocardioidaceae			324217	N	Y	N	-2.25868	9.93559	7.2235	0.00719713	0.0294258
Bacteria	Actinobacteria	Thermoleophilia	Solirubrobacterales				729697	N	Y	N	-2.42943	9.75879	6.39755	0.0114298	0.0447502
Bacteria	Gemmatimonadetes	Gemmatimonadetes	Ellin5290				912372	N	Y	N	-2.52106	9.17979	9.81933	0.00172755	0.00800076
Bacteria	Actinobacteria	Actinobacteria	Actinomycetales	Frankiaceae			104265	N	Y	N	-2.57869	9.54958	9.50471	0.00205021	0.00935705
Bacteria	Proteobacteria	Betaproteobacteria	Burkholderiales	Comamonadaceae	Paucibacter		110215	N	Y	N	-2.87754	9.94435	9.63623	0.00190848	0.00876116
Bacteria	Proteobacteria	Gammaproteobacteria	Xanthomonadales	Xanthomonadaceae			218479	N	Y	N	-2.89563	9.23793	12.2954	0.000454338	0.00269174
Bacteria	Bacteroidetes	Sphingobacteriia	Sphingobacteriales	Sphingobacteriaceae			4318042	N	N	Y						-4.31405	9.95166	16.2368	5.59545e-05	0.000477438
Bacteria	Proteobacteria	Betaproteobacteria	Burkholderiales	Comamonadaceae	Methylibium		518380	N	N	Y						-4.21277	10.6873	15.536	8.10219e-05	0.000628272
Bacteria	Acidobacteria	Solibacteres	Solibacterales				205391	N	N	Y						-3.7363	9.49699	15.454	8.46152e-05	0.000635626
Bacteria	Proteobacteria	Alphaproteobacteria	Sphingomonadales	Sphingomonadaceae	Sphingomonas		3490230	N	N	Y						-4.08362	10.4851	14.8682	0.000115391	0.000799467
Bacteria	Proteobacteria	Alphaproteobacteria	Sphingomonadales	Sphingomonadaceae	Sphingomonas		1108062	N	N	Y						-3.37945	9.39261	14.6353	0.000130553	0.000879689
Bacteria	Proteobacteria	Alphaproteobacteria	Rhizobiales	Bradyrhizobiaceae	Bosea	genosp.	239139	N	N	Y						-3.68029	11.2799	13.2146	0.000277961	0.00156415
Bacteria	Bacteroidetes	Sphingobacteriia	Sphingobacteriales	Sphingobacteriaceae			1088120	N	N	Y						-3.45088	10.3985	12.4614	0.000415699	0.00217549
Bacteria	Actinobacteria	Actinobacteria	Actinomycetales	Microbacteriaceae			4340495	N	N	Y						-3.32216	10.0593	12.3071	0.000451497	0.00234719
Bacteria	Actinobacteria	Thermoleophilia	Solirubrobacterales	Conexibacteraceae			759415	N	N	Y						-3.22121	9.4269	12.1097	0.00050188	0.00256662
Bacteria	Bacteroidetes	Cytophagia	Cytophagales	Cytophagaceae			111136	N	N	Y						-2.95421	9.2392	11.45	0.000715314	0.00350951
Bacteria	Actinobacteria	Actinobacteria	Actinomycetales	Frankiaceae			224494	N	N	Y						-2.96866	10.0904	11.3337	0.000761526	0.00366747
Bacteria	Actinobacteria	Actinobacteria	Actinomycetales	Microbacteriaceae			4421805	N	N	Y						-4.14822	11.7705	11.1957	0.000820267	0.00387897
Bacteria	Acidobacteria	Sva0725	Sva0725				4434889	N	N	Y						-3.07203	9.46459	11.1589	0.000836721	0.00392135
Bacteria	Bacteroidetes	Sphingobacteriia	Sphingobacteriales	Sphingobacteriaceae			4391549	N	N	Y						-2.82803	9.67232	10.6674	0.00109088	0.00490741
Bacteria	Actinobacteria	Thermoleophilia	Solirubrobacterales	Conexibacteraceae			1100123	N	N	Y						-3.14625	9.71404	10.2984	0.00133205	0.00582539
Bacteria	Proteobacteria	Alphaproteobacteria	Rhodospirillales	Acetobacteraceae			4321318	N	N	Y						-3.09939	10.4886	9.58163	0.00196608	0.00832005
Bacteria	Proteobacteria	Alphaproteobacteria	Sphingomonadales	Sphingomonadaceae	Sphingomonas	wittichii	331282	N	N	Y						-2.80734	9.57685	9.46811	0.00209151	0.0088034
Bacteria	Proteobacteria	Betaproteobacteria	Burkholderiales	Burkholderiaceae	Burkholderia		4346780	N	N	Y						-2.54308	9.16565	9.27868	0.00231919	0.00968384
Bacteria	Actinobacteria	Thermoleophilia	Solirubrobacterales	Conexibacteraceae			217392	N	N	Y						-2.95342	10.5831	9.26028	0.0023426	0.00970418
Bacteria	Chloroflexi	TK10	B07_WMSP1	FFCH4570			325796	N	N	Y						-2.78023	9.62102	9.20049	0.00242035	0.00999987
Bacteria	Proteobacteria	Betaproteobacteria	Burkholderiales	Oxalobacteraceae	Janthinobacterium		4418009	N	N	Y						-2.70364	10.2624	7.96495	0.00477044	0.018961
Bacteria	Actinobacteria	Actinobacteria	Actinomycetales	Mycobacteriaceae	Mycobacterium		191698	N	N	Y						-2.71991	10.9092	7.83117	0.0051366	0.0202117
Bacteria	Actinobacteria	Thermoleophilia	Solirubrobacterales	Patulibacteraceae			304089	N	N	Y						-1.82721	9.4164	7.66656	0.00562677	0.0219752
Bacteria	Proteobacteria	Alphaproteobacteria	Rhizobiales	Rhizobiaceae	Rhizobium		5364	N	N	Y						-4.67437	14.0572	7.63715	0.00571923	0.0222257
Bacteria	Proteobacteria	Gammaproteobacteria	Enterobacteriales	Enterobacteriaceae	Escherichia	coli	4425571	N	N	Y						3.32818	12.1233	7.40684	0.00649916	0.0251943
Bacteria	Proteobacteria	Deltaproteobacteria	Myxococcales	Myxococcaceae			832844	N	N	Y						-2.33854	9.34786	7.13691	0.00755297	0.0291355
Bacteria	Proteobacteria	Alphaproteobacteria	Rhizobiales	Methylobacteriaceae	Methylobacterium		4396717	N	N	Y						2.95244	11.8126	6.1458	0.0131747	0.049962

## Sheet: Table S4
Table S4. GLMs with negative binomial errors predicting how individual OTUs responded to host plant species in flower microbiomes using edgeR and mvabund. logFC, log2 fold change; logCPM, log2 counts per million; P adjusted, Benjamini–Hochberg adjusted P values for false discover rate control (alpha = 0.05); Deviance, deviance test statistic in mvabund; Dev P adjusted, P values adjusted by resamp…
								GLMs using edgeR						GLMs using mvabund
Kingdom	Phylum	Class	Order	Family	Genus	Species	OTU	logFC	logFC in absolute value	logCPM	F	P	P adjusted	Deviance	Dev P adjusted	F.chilo specific	F.cunei specific	F.virg specific	F.chilo F.cunei shared	F.chilo F.virg shared	F.cunei Fvirg shared	F.chilo F.cunei Fvirg shared
Bacteria	Proteobacteria	Betaproteobacteria	Burkholderiales	Oxalobacteraceae	Janthinobacterium		210201	24.175	24.175	16.518	10.3538	0.00129534	0.602369	9.78503	1	N	N	N	N	N	N	Y
Bacteria	Proteobacteria	Gammaproteobacteria	Enterobacteriales	Enterobacteriaceae	Buchnera		704713	-23.2221	23.2221	17.125	2.76516e-07	0.999581	1	1.80611	1	Y	N	N	N	N	N	N
Bacteria	Proteobacteria	Alphaproteobacteria	Rhodospirillales	Acetobacteraceae			4321318	19.8819	19.8819	11.0267	10.1548	0.0014428	0.602369	7.51304	1	N	N	N	Y	N	N	N
Bacteria	Bacteroidetes	Cytophagia	Cytophagales	Cytophagaceae	Hymenobacter		465275	18.0889	18.0889	12.2067	4.31427	0.0378143	1	4.74418	1	N	N	N	N	N	N	Y
Bacteria	Bacteroidetes	Cytophagia	Cytophagales	Cytophagaceae	Hymenobacter		555981	15.8915	15.8915	10.9398	3.2372	0.0720074	1	4.3582	1	N	N	N	N	N	N	Y
Bacteria	Actinobacteria	Actinobacteria	Actinomycetales	Pseudonocardiaceae	Pseudonocardia	halophobica	4435518	15.4734	15.4734	10.4189	4.79617	0.0285415	1	-0.0516758	1	N	N	N	Y	N	N	N
Bacteria	Acidobacteria	Acidobacteriia	Acidobacteriales	Acidobacteriaceae			4447214	15.3296	15.3296	10.6236	5.20486	0.0225406	1	8.30949	1	N	N	N	N	N	N	Y
Bacteria	Proteobacteria	Alphaproteobacteria	Sphingomonadales	Sphingomonadaceae	Sphingomonas		4463047	15.2867	15.2867	11.2553	4.59982	0.0319945	1	8.43271	1	N	N	N	N	N	N	Y
Bacteria	Proteobacteria	Betaproteobacteria	Burkholderiales	Oxalobacteraceae	Massilia		New.CleanUp.ReferenceOTU5777	14.7097	14.7097	12.2399	3.96277	0.0465387	1	10.3908	1	N	N	N	N	N	N	Y
Bacteria	Proteobacteria	Gammaproteobacteria	Pseudomonadales	Pseudomonadaceae	Pseudomonas	fragi	327694	14.6327	14.6327	11.6946	3.55623	0.0593454	1	6.84606	1	N	N	N	N	N	N	Y
Bacteria	Proteobacteria	Alphaproteobacteria	Sphingomonadales	Sphingomonadaceae	Sphingomonas		222868	14.4645	14.4645	10.8449	2.91682	0.0876855	1	4.92662	1	N	N	N	N	N	N	Y
Bacteria	Firmicutes	Bacilli	Bacillales	Alicyclobacillaceae	Alicyclobacillus	pomorum	558567	14.1978	14.1978	10.6956	2.65347e-07	0.999589	1	1.30903	1	Y	N	N	N	N	N	N
Bacteria	Actinobacteria	Actinobacteria	Actinomycetales	Streptomycetaceae	Streptomyces		523593	-14.1557	14.1557	11.1698	8.04568e-08	1	1	1.24532	1	Y	N	N	N	N	N	N
Bacteria	Bacteroidetes	Saprospirae	Saprospirales	Chitinophagaceae			1085916	14.0424	14.0424	10.4665	9.87541e-09	0.999921	1	0.107919	1	Y	N	N	N	N	N	N
Bacteria	Proteobacteria	Alphaproteobacteria	Sphingomonadales	Sphingomonadaceae	Novosphingobium		72153	13.8347	13.8347	10.3917	-1.03305e-08	1	1	2.00294	1	Y	N	N	N	N	N	N
Bacteria	Proteobacteria	Gammaproteobacteria	Pseudomonadales	Pseudomonadaceae	Pseudomonas	viridiflava	New.CleanUp.ReferenceOTU37412	13.7502	13.7502	12.1088	4.07461	0.0435535	1	6.41094	1	N	N	N	N	N	N	Y
Bacteria	Actinobacteria	Actinobacteria	Actinomycetales	Intrasporangiaceae	Phycicoccus		1138326	-13.7309	13.7309	10.6904	-1.68447e-08	1	1	5.68234	1	N	N	N	N	Y	N	N
Bacteria	Acidobacteria	Sva0725	Sva0725				1107976	-13.6782	13.6782	10.9735	2.22098e-08	1	1	1.24459	1	Y	N	N	N	N	N	N
Bacteria	Proteobacteria	Gammaproteobacteria	Xanthomonadales	Sinobacteraceae			366851	-13.6782	13.6782	10.9735	2.22098e-08	1	1	1.24459	1	Y	N	N	N	N	N	N
Bacteria	Actinobacteria	Actinobacteria	Actinomycetales	Pseudonocardiaceae	Actinomycetospora		538093	13.4265	13.4265	10.2492	6.67241e-08	0.999794	1	1.17218	1	Y	N	N	N	N	N	N
Bacteria	Thermi	Deinococci	Deinococcales	Deinococcaceae	Deinococcus		786067	13.3854	13.3854	10.5505	2.11409	0.145974	1	1.20024	1	N	N	N	N	N	N	Y
Bacteria	Proteobacteria	Gammaproteobacteria	Xanthomonadales	Sinobacteraceae			100307	-13.3117	13.3117	10.8264	-4.03746e-09	1	1	3.09497	1	Y	N	N	N	N	N	N
Bacteria	Proteobacteria	Alphaproteobacteria	Rhizobiales	Hyphomicrobiaceae	Rhodoplanes		4342107	13.1343	13.1343	10.229	-1.64727e-08	1	1	4.82227	1	Y	N	N	N	N	N	N
Bacteria	Proteobacteria	Alphaproteobacteria	Rhizobiales	Methylobacteriaceae	Methylobacterium	adhaesivum	4303249	-13.1173	13.1173	14.0789	5.12116	0.0236529	1	21.0374	0.281	N	N	N	N	N	N	Y
Bacteria	Proteobacteria	Alphaproteobacteria	Sphingomonadales	Sphingomonadaceae	Sphingomonas	wittichii	1137731	12.9101	12.9101	10.1831	-1.73453e-08	1	1	2.00138	1	Y	N	N	N	N	N	N
Bacteria	Proteobacteria	Alphaproteobacteria	Sphingomonadales				620189	12.9101	12.9101	10.1831	-1.73453e-08	1	1	2.00138	1	Y	N	N	N	N	N	N
Bacteria	Actinobacteria	Actinobacteria	Actinomycetales	Streptomycetaceae	Streptomyces		3843950	12.8818	12.8818	10.106	3.52607e-07	0.999526	1	0.529864	1	Y	N	N	N	N	N	N
Bacteria	Proteobacteria	Alphaproteobacteria	Rhodospirillales	Acetobacteraceae			360826	12.7625	12.7625	10.3381	4.6116	0.0317755	1	4.1614	1	N	N	N	Y	N	N	N
Bacteria	Proteobacteria	Alphaproteobacteria	Rhizobiales	Methylocystaceae			4378898	12.7612	12.7612	9.80123	3.63793	0.0564999	1	8.96224	1	N	N	N	Y	N	N	N
Bacteria	Actinobacteria	Thermoleophilia	Solirubrobacterales	Patulibacteraceae			917092	12.6626	12.6626	9.70926	1.43909e-07	0.999697	1	1.21283	1	N	N	N	Y	N	N	N
Bacteria	Actinobacteria	Actinobacteria	Actinomycetales	Mycobacteriaceae	Mycobacterium		386554	12.6422	12.6422	10.5265	-1.12162e-07	1	1	1.84261	1	N	N	N	N	N	N	Y
Bacteria	Firmicutes	Bacilli	Bacillales	Staphylococcaceae	Staphylococcus		4345285	12.5708	12.5708	10.1417	-2.16838e-07	1	1	4.27927	1	N	N	N	N	N	N	Y
Bacteria	Gemmatimonadetes	Gemmatimonadetes	Ellin5290				903187	-12.486	12.486	10.3149	1.38646e-07	0.999703	1	9.71642	1	N	N	N	N	Y	N	N
Bacteria	Actinobacteria	Actinobacteria	Actinomycetales	Nocardioidaceae			324217	12.4636	12.4636	10.2897	2.65192e-07	0.999589	1	3.05671	1	N	N	N	N	Y	N	N
Bacteria	Actinobacteria	Thermoleophilia	Gaiellales				666967	-12.3438	12.3438	10.2348	-1.13677e-07	1	1	3.16262	1	N	N	N	N	Y	N	N
Bacteria	Acidobacteria	Acidobacteriia	Acidobacteriales	Acidobacteriaceae			3460758	-12.2773	12.2773	10.4765	-1.85282e-08	1	1	2.73048	1	N	N	N	Y	N	N	N
Bacteria	Actinobacteria	Actinobacteria	Actinomycetales	Nocardioidaceae			158804	-12.2428	12.2428	11.2025	-1.63687e-07	1	1	0.659167	1	N	N	N	N	N	N	Y
Bacteria	Actinobacteria	Actinobacteria	Actinomycetales	Nocardioidaceae			30134	12.1831	12.1831	10.064	2.67677e-07	0.999587	1	5.83896	1	N	N	N	N	Y	N	N
Bacteria	Actinobacteria	Actinobacteria	Actinomycetales	Mycobacteriaceae	Mycobacterium	celatum	13226	-12.1694	12.1694	10.6449	1.66295e-07	0.999675	1	10.5045	1	N	N	N	N	N	N	Y
Bacteria	Proteobacteria	Alphaproteobacteria	Rhizobiales	Hyphomicrobiaceae	Rhodoplanes		744505	12.1226	12.1226	10.0566	4.40915	0.0357667	1	4.42178	1	N	N	N	Y	N	N	N
Bacteria	Proteobacteria	Alphaproteobacteria	Rhodospirillales	Rhodospirillaceae			709657	12.1212	12.1212	9.96153	1.65707e-07	0.999675	1	0.450837	1	Y	N	N	N	N	N	N
Bacteria	Proteobacteria	Deltaproteobacteria	Myxococcales				4475022	-12.0715	12.0715	10.3382	-4.17226e-08	1	1	1.24248	1	Y	N	N	N	N	N	N
Bacteria	Actinobacteria	Actinobacteria	Actinomycetales	Microbacteriaceae			4421805	-12.0533	12.0533	12.1236	1.26543	0.260646	1	3.0055	1	N	N	N	N	N	N	Y
Bacteria	Actinobacteria	Actinobacteria	Actinomycetales	Frankiaceae	Frankia		11544	-11.9572	11.9572	10.5563	1.7168e-08	0.999895	1	4.66947	1	N	N	N	Y	N	N	N
Bacteria	Proteobacteria	Alphaproteobacteria	Rhizobiales	Methylocystaceae			4341460	11.8799	11.8799	9.79899	3.82845	0.0504118	1	5.12766	1	N	N	N	Y	N	N	N
Bacteria	Gemmatimonadetes	Gemmatimonadetes					100478	-11.7858	11.7858	10.2965	2.06138e-07	0.999638	1	3.23415	1	Y	N	N	N	N	N	N
Bacteria	Proteobacteria	Alphaproteobacteria	Sphingomonadales	Sphingomonadaceae	Sphingomonas	wittichii	4361147	-11.7259	11.7259	10.7772	1.2409	0.265318	1	1.21689	1	N	N	N	N	N	N	Y
Bacteria	Proteobacteria	Alphaproteobacteria	Rhizobiales	Methylocystaceae			1060958	11.7233	11.7233	11.4017	6.25939	0.0123663	1	14.1172	0.877	N	N	N	N	N	N	Y
Bacteria	Acidobacteria	Acidobacteria-6	CCU21				4440397	11.7061	11.7061	9.93768	1.90163e-07	0.999652	1	1.99957	1	Y	N	N	N	N	N	N
Bacteria	Verrucomicrobia	Opitutae	Opitutales	Opitutaceae	Opitutus		231447	11.7061	11.7061	9.93768	1.90163e-07	0.999652	1	1.99957	1	Y	N	N	N	N	N	N
Bacteria	Verrucomicrobia	Verrucomicrobiae	Verrucomicrobiales	Verrucomicrobiaceae	Luteolibacter		909170	11.7061	11.7061	9.93768	1.90163e-07	0.999652	1	1.99957	1	Y	N	N	N	N	N	N
Bacteria	Proteobacteria	Gammaproteobacteria	Xanthomonadales	Xanthomonadaceae			4412141	-11.6931	11.6931	10.4299	1.62e-08	0.999898	1	8.89502	1	N	N	N	Y	N	N	N
Bacteria	Proteobacteria	Alphaproteobacteria	Caulobacterales	Caulobacteraceae			54353	-11.6215	11.6215	10.2135	4.54427e-08	0.99983	1	1.91619	1	N	N	N	Y	N	N	N
Bacteria	Actinobacteria	Acidimicrobiia	Acidimicrobiales	EB1017			529793	-11.5407	11.5407	10.3429	-1.19706e-07	1	1	3.40962	1	N	N	N	Y	N	N	N
Bacteria	Proteobacteria	Alphaproteobacteria	Rhizobiales	Hyphomicrobiaceae	Rhodoplanes		511627	-11.4376	11.4376	10.2004	1.53962e-07	0.999687	1	1.2421	1	Y	N	N	N	N	N	N
Bacteria	Proteobacteria	Betaproteobacteria	Burkholderiales	Oxalobacteraceae	Herminiimonas		4299406	-11.4376	11.4376	10.2004	1.53962e-07	0.999687	1	1.2421	1	Y	N	N	N	N	N	N
Bacteria	Acidobacteria	Acidobacteriia	Acidobacteriales	Acidobacteriaceae			4430568	-11.4376	11.4376	10.2004	1.53962e-07	0.999687	1	1.2421	1	Y	N	N	N	N	N	N
Bacteria	Acidobacteria	Solibacteres	Solibacterales	Solibacteraceae	Candidatus Solibacter		1123901	-11.4376	11.4376	10.2004	1.53962e-07	0.999687	1	1.2421	1	Y	N	N	N	N	N	N
Bacteria	Actinobacteria	Actinobacteria	Actinomycetales	Micromonosporaceae			112244	-11.4376	11.4376	10.2004	1.53962e-07	0.999687	1	1.2421	1	Y	N	N	N	N	N	N
Bacteria	Planctomycetes	Planctomycetia	Gemmatales	Gemmataceae	Gemmata		2339928	-11.4376	11.4376	10.2004	1.53962e-07	0.999687	1	1.2421	1	Y	N	N	N	N	N	N
Bacteria	Planctomycetes	Planctomycetia	Pirellulales	Pirellulaceae			New.CleanUp.ReferenceOTU20997	-11.4376	11.4376	10.2004	1.53962e-07	0.999687	1	1.2421	1	Y	N	N	N	N	N	N
Bacteria	Bacteroidetes	Cytophagia	Cytophagales	Cytophagaceae			747226	-11.4376	11.4376	10.2004	1.53962e-07	0.999687	1	1.2421	1	Y	N	N	N	N	N	N
Bacteria	Proteobacteria	Gammaproteobacteria	Xanthomonadales	Sinobacteraceae			New.CleanUp.ReferenceOTU12432	-11.4376	11.4376	10.2004	1.53962e-07	0.999687	1	1.2421	1	Y	N	N	N	N	N	N
Bacteria	Planctomycetes	Planctomycetia	Gemmatales	Isosphaeraceae			868555	-11.289	11.289	10.1338	-9.89072e-08	1	1	5.73032	1	Y	N	N	N	N	N	N
Bacteria	Proteobacteria	Alphaproteobacteria	Rhizobiales	Hyphomicrobiaceae	Devosia		278399	-11.2045	11.2045	10.0825	-5.40291e-08	1	1	1.24411	1	Y	N	N	N	N	N	N
Bacteria	Actinobacteria	Actinobacteria	Actinomycetales	Mycobacteriaceae	Mycobacterium		534265	-11.1354	11.1354	10.2326	-3.02932e-07	1	1	4.47819	1	N	N	N	Y	N	N	N
Bacteria	Planctomycetes	Phycisphaerae	WD2101				982282	11.1034	11.1034	9.8779	3.91813e-08	0.999842	1	5.39186	1	N	N	N	N	N	N	Y
Bacteria	Actinobacteria	Actinobacteria	Actinomycetales	Nocardioidaceae	Nocardioides		888357	-11.0945	11.0945	11.0391	-2.12114e-07	1	1	0.408774	1	N	N	N	Y	N	N	N
Bacteria	Proteobacteria	Alphaproteobacteria	Rhizobiales	Methylobacteriaceae	Methylobacterium	adhaesivum	New.CleanUp.ReferenceOTU17591	-11.0362	11.0362	11.6448	3.59934	0.0578254	1	11.3798	0.989	N	N	N	N	N	N	Y
Bacteria	Proteobacteria	Betaproteobacteria	Burkholderiales	Comamonadaceae	Polaromonas		142376	10.9495	10.9495	10.0608	1.12956	0.287889	1	0.717124	1	N	N	N	N	N	N	Y
Bacteria	Proteobacteria	Alphaproteobacteria	Sphingomonadales	Sphingomonadaceae	Sphingomonas		1108062	-10.9041	10.9041	10.1513	-6.06975e-07	1	1	1.67618	1	N	N	N	N	Y	N	N
Bacteria	Actinobacteria	Actinobacteria	Actinomycetales	Geodermatophilaceae			202381	10.8332	10.8332	9.92885	8.75469e-08	0.999764	1	5.51176	1	N	N	N	Y	N	N	N
Bacteria	Proteobacteria	Betaproteobacteria	Burkholderiales	Comamonadaceae	Polaromonas		4472112	10.7332	10.7332	9.92712	1.7144	0.190439	1	4.65956	1	N	N	N	N	N	N	Y
Bacteria	Cyanobacteria	Nostocophycideae	Nostocales	Nostocaceae	Nostoc		81294	10.595	10.595	9.68625	1.54882	0.213334	1	0.543428	1	N	N	N	N	N	N	Y
Bacteria	Proteobacteria	Betaproteobacteria	A21b	EB1003			236215	-10.5871	10.5871	10.181	1.31511e-10	0.999991	1	8.85952	1	N	N	N	Y	N	N	N
Bacteria	Proteobacteria	Alphaproteobacteria	Rhizobiales	Bradyrhizobiaceae	Bradyrhizobium		244657	10.5268	10.5268	9.72731	1.60123e-07	0.999681	1	8.45362	1	N	N	N	Y	N	N	N
Bacteria	Bacteroidetes	Sphingobacteriia	Sphingobacteriales	Sphingobacteriaceae	Pedobacter	cryoconitis	128353	10.4882	10.4882	9.92361	-6.98163e-08	1	1	2.24124	1	N	N	N	N	N	N	Y
Bacteria	Proteobacteria	Deltaproteobacteria	Myxococcales	Polyangiaceae			808919	-10.3676	10.3676	11.6217	0.19153	0.923386	1	0.267196	1	N	N	N	Y	N	N	N
Bacteria	Actinobacteria	Actinobacteria	Actinomycetales	Nocardioidaceae			12776	-10.2745	10.2745	10.004	-2.18093e-07	1	1	3.96057	1	N	N	N	N	N	N	Y
Bacteria	Actinobacteria	Actinobacteria	Actinomycetales	Nocardioidaceae			902698	-10.2596	10.2596	10.1036	-1.77015e-07	1	1	5.77545	1	N	N	N	Y	N	N	N
Bacteria	Proteobacteria	Alphaproteobacteria	Rhizobiales	Xanthobacteraceae	Labrys		99073	-10.2193	10.2193	9.84386	1.32558e-07	0.99971	1	1.24798	1	Y	N	N	N	N	N	N
Bacteria	Actinobacteria	Actinobacteria	Actinomycetales	Frankiaceae			112323	-10.2193	10.2193	9.84386	1.32558e-07	0.99971	1	1.24798	1	Y	N	N	N	N	N	N
Bacteria	Proteobacteria	Gammaproteobacteria	Xanthomonadales	Sinobacteraceae			1059762	-10.1984	10.1984	10.0552	-3.91597e-09	1	1	8.59302	1	N	N	N	Y	N	N	N
Bacteria	Actinobacteria	Actinobacteria	Actinomycetales	Kineosporiaceae			4431590	-10.1628	10.1628	9.88895	0.318096	0.572764	1	0.0336198	1	N	N	N	N	N	N	Y
Bacteria	Armatimonadetes	Chthonomonadetes	Chthonomonadales	Chthonomonadaceae			1102974	10.1499	10.1499	9.67167	-1.43884e-07	1	1	5.16415	1	N	N	N	Y	N	N	N
Bacteria	Proteobacteria	Alphaproteobacteria	Rhizobiales	Methylobacteriaceae	Methylobacterium		4396717	-10.1163	10.1163	12.6589	4.4904	0.0341053	1	9.90568	1	N	N	N	N	N	N	Y
Bacteria	Actinobacteria	Actinobacteria	Actinomycetales				334140	-10.0363	10.0363	10.3451	1.90741e-08	0.99989	1	2.87638	1	N	N	N	N	N	N	Y
Bacteria	Actinobacteria	Thermoleophilia	Solirubrobacterales				729697	9.91783	9.91783	9.72506	-1.71496e-07	1	1	2.16121	1	N	N	N	Y	N	N	N
Bacteria	Bacteroidetes	Saprospirae	Saprospirales	Chitinophagaceae			4312724	9.91083	9.91083	9.55427	2.95575	0.0855973	1	3.87473	1	N	N	N	Y	N	N	N
Bacteria	Proteobacteria	Betaproteobacteria	Burkholderiales	Comamonadaceae	Polaromonas		211171	-9.89277	9.89277	11.842	1.15437	0.282656	1	9.47061	1	N	N	N	N	N	N	Y
Bacteria	Proteobacteria	Alphaproteobacteria	Sphingomonadales	Sphingomonadaceae	Novosphingobium		820313	9.83578	9.83578	9.62408	1.77368e-07	0.999664	1	1.99806	1	Y	N	N	N	N	N	N
Bacteria	Bacteroidetes	Saprospirae	Saprospirales	Chitinophagaceae			853114	9.83578	9.83578	9.62408	1.77368e-07	0.999664	1	1.99806	1	Y	N	N	N	N	N	N
Bacteria	Actinobacteria	Actinobacteria	Actinomycetales	Streptomycetaceae	Streptomyces		4440570	9.83578	9.83578	9.62408	1.77368e-07	0.999664	1	1.99806	1	Y	N	N	N	N	N	N
Bacteria	Planctomycetes	Planctomycetia	Gemmatales	Isosphaeraceae			534735	9.83578	9.83578	9.62408	1.77368e-07	0.999664	1	1.99806	1	Y	N	N	N	N	N	N
Bacteria	Proteobacteria	Gammaproteobacteria					2982514	9.83578	9.83578	9.62408	1.77368e-07	0.999664	1	1.99806	1	Y	N	N	N	N	N	N
Bacteria	Proteobacteria	Betaproteobacteria	Burkholderiales	Oxalobacteraceae			1705765	-9.75416	9.75416	13.7776	-2.09281e-07	1	1	0.901494	1	N	N	N	N	Y	N	N
Bacteria	Acidobacteria	Acidobacteriia	Acidobacteriales	Acidobacteriaceae			742110	-9.72891	9.72891	10.9238	2.24652	0.133941	1	7.82589	1	N	N	N	N	N	N	Y
Bacteria	Bacteroidetes	Saprospirae	Saprospirales	Chitinophagaceae			160422	-9.72715	9.72715	9.78506	2.2998e-08	0.999879	1	1.24232	1	Y	N	N	N	N	N	N
Bacteria	Proteobacteria	Alphaproteobacteria	Ellin329				204148	-9.72715	9.72715	9.78506	2.2998e-08	0.999879	1	1.24232	1	Y	N	N	N	N	N	N
Bacteria	Proteobacteria	Deltaproteobacteria	MIZ46				839262	-9.72715	9.72715	9.78506	2.2998e-08	0.999879	1	1.24232	1	Y	N	N	N	N	N	N
Bacteria	Verrucomicrobia	Spartobacteria	Chthoniobacterales	Chthoniobacteraceae	DA101		807070	-9.72715	9.72715	9.78506	2.2998e-08	0.999879	1	1.24232	1	Y	N	N	N	N	N	N
Bacteria	Actinobacteria	Thermoleophilia	Solirubrobacterales	Conexibacteraceae			1100123	-9.68765	9.68765	10.492	2.70539e-05	0.99585	1	0.568539	1	N	N	N	Y	N	N	N
Bacteria	Proteobacteria	Alphaproteobacteria	Caulobacterales	Caulobacteraceae	Phenylobacterium		1088618	9.6715	9.6715	9.45126	9.32091e-09	0.999923	1	1.43192	1	N	N	N	Y	N	N	N
Bacteria	Proteobacteria	Deltaproteobacteria	Myxococcales	Myxococcaceae	Corallococcus	exiguus	4366579	-9.54313	9.54313	9.7102	1.16009e-07	0.999728	1	1.25271	1	Y	N	N	N	N	N	N
Bacteria	Actinobacteria	Actinobacteria	Actinomycetales	Microbacteriaceae	Cryocola		4440860	-9.54313	9.54313	9.7102	1.16009e-07	0.999728	1	1.25271	1	Y	N	N	N	N	N	N
Bacteria	Actinobacteria	Actinobacteria	Actinomycetales	Micromonosporaceae	Actinoplanes		1133558	-9.54313	9.54313	9.7102	1.16009e-07	0.999728	1	1.25271	1	Y	N	N	N	N	N	N
Bacteria	Actinobacteria	Actinobacteria	Actinomycetales	Micromonosporaceae	Actinoplanes		1133478	-9.54313	9.54313	9.7102	1.16009e-07	0.999728	1	1.25271	1	Y	N	N	N	N	N	N
Bacteria	Verrucomicrobia	Spartobacteria	Chthoniobacterales	Chthoniobacteraceae	DA101		946250	-9.54313	9.54313	9.7102	1.16009e-07	0.999728	1	1.25271	1	Y	N	N	N	N	N	N
Bacteria	Proteobacteria	Gammaproteobacteria	Xanthomonadales	Sinobacteraceae			204786	9.48281	9.48281	9.58512	1.08684e-07	0.999737	1	2.89356	1	N	N	N	Y	N	N	N
Bacteria	Proteobacteria	Deltaproteobacteria	Myxococcales	Myxococcaceae			832844	9.47293	9.47293	9.59952	2.85812e-07	0.999573	1	0.119952	1	Y	N	N	N	N	N	N
Bacteria	Proteobacteria	Alphaproteobacteria	Ellin329				4417475	-9.46918	9.46918	9.99056	-1.7678e-07	1	1	0.259619	1	Y	N	N	N	N	N	N
Bacteria	Proteobacteria	Alphaproteobacteria	Ellin329				2679706	-9.45126	9.45126	10.8616	0.00158591	0.968234	1	0.0610491	1	N	N	N	Y	N	N	N
Bacteria	Proteobacteria	Alphaproteobacteria	Rhizobiales	Hyphomicrobiaceae	Hyphomicrobium		4431597	9.40379	9.40379	9.86395	4.44413e-08	0.999832	1	1.16065	1	Y	N	N	N	N	N	N
Bacteria	Planctomycetes	Planctomycetia	Gemmatales	Isosphaeraceae			51778	-9.38255	9.38255	9.82795	-2.57254e-09	1	1	4.62543	1	N	N	N	Y	N	N	N
Bacteria	Proteobacteria	Betaproteobacteria	Burkholderiales	Comamonadaceae			106252	-9.37751	9.37751	13.5082	3.30317	0.0691703	1	11.1773	0.989	N	N	N	N	N	N	Y
Bacteria	Actinobacteria	Actinobacteria	Actinomycetales	Frankiaceae			240553	-9.36312	9.36312	10.0276	-1.43044e-07	1	1	4.48087	1	N	N	N	N	N	N	Y
Bacteria	Proteobacteria	Betaproteobacteria	Burkholderiales	Oxalobacteraceae	Janthinobacterium		4344056	9.32857	9.32857	11.5637	2.07357	0.149895	1	2.86001	1	N	N	N	N	N	N	Y
Bacteria	Bacteroidetes	Cytophagia	Cytophagales	Cytophagaceae	Hymenobacter		3191490	-9.32725	9.32725	11.8746	3.87813	0.048941	1	5.67457	1	N	N	N	N	N	N	Y
Bacteria	Proteobacteria	Deltaproteobacteria	Myxococcales				New.CleanUp.ReferenceOTU32638	-9.30603	9.30603	9.59626	2.39886e-07	0.999609	1	5.86082	1	N	N	N	N	Y	N	N
Bacteria	Planctomycetes	Phycisphaerae	WD2101				4416961	-9.30603	9.30603	9.59626	2.39886e-07	0.999609	1	5.86082	1	N	N	N	N	Y	N	N
Bacteria	Proteobacteria	Alphaproteobacteria	Rhodospirillales	Acetobacteraceae			591379	9.25625	9.25625	10.036	4.48878	0.0341377	1	7.53255	1	N	N	N	Y	N	N	N
Bacteria	Firmicutes	Erysipelotrichi	Erysipelotrichales	Erysipelotrichaceae			360636	-9.23712	9.23712	9.81303	2.50893e-07	0.9996	1	0.414192	1	N	N	N	N	Y	N	N
Bacteria	Proteobacteria	Alphaproteobacteria	Rhizobiales	Bradyrhizobiaceae	Balneimonas		1046488	9.23191	9.23191	9.77907	3.04333e-08	0.999861	1	2.98312	1	N	N	N	N	Y	N	N
Bacteria	Acidobacteria	Solibacteres	Solibacterales				4377645	9.17166	9.17166	9.61887	3.22497	0.0725472	1	4.02897	1	N	N	N	Y	N	N	N
Bacteria	Proteobacteria	Betaproteobacteria	Burkholderiales	Comamonadaceae	Variovorax		1120966	9.17012	9.17012	10.6419	1.91491	0.166444	1	6.288	1	N	N	N	N	N	N	Y
Bacteria	Actinobacteria	Actinobacteria	Actinomycetales	Micromonosporaceae			1074434	-9.13029	9.13029	9.76927	-2.66392e-08	1	1	4.98761	1	N	N	N	Y	N	N	N
Bacteria	Acidobacteria	Acidobacteriia	Acidobacteriales	Acidobacteriaceae	Edaphobacter	modestum	742260	9.01124	9.01124	10.0082	2.76998	0.0960725	1	7.72817	1	N	N	N	N	N	N	Y
Bacteria	Actinobacteria	Actinobacteria	Actinomycetales	Micromonosporaceae	Actinoplanes		17991	-9.00927	9.00927	11.0563	0.00412971	0.948762	1	1.75742	1	N	N	N	Y	N	N	N
Bacteria	Acidobacteria	Solibacteres	Solibacterales				205391	8.9543	8.9543	9.56908	2.99494	0.0835497	1	5.87792	1	N	N	N	Y	N	N	N
Bacteria	Verrucomicrobia	Spartobacteria	Chthoniobacterales	Chthoniobacteraceae	DA101		4457032	8.95327	8.95327	9.70559	2.73772e-08	0.999868	1	0.965662	1	Y	N	N	N	N	N	N
Bacteria	Proteobacteria	Betaproteobacteria	Burkholderiales	Comamonadaceae	Methylibium		1673321	8.93599	8.93599	9.78137	3.00371e-07	0.999563	1	1.54659	1	N	N	N	N	N	N	Y
Bacteria	Proteobacteria	Betaproteobacteria	Burkholderiales	Oxalobacteraceae			617099	8.92818	8.92818	9.67116	1.80222e-08	0.999893	1	0.132717	1	N	N	N	N	Y	N	N
Bacteria	Proteobacteria	Deltaproteobacteria	Myxococcales				New.CleanUp.ReferenceOTU13991	8.88833	8.88833	9.53248	1.51433e-08	0.999902	1	3.92346	1	N	N	N	Y	N	N	N
Bacteria	Actinobacteria	Actinobacteria	Actinomycetales	Nocardioidaceae			4339349	-8.83427	8.83427	10.2482	-3.28776e-08	1	1	0.74906	1	N	N	N	Y	N	N	N
Bacteria	Actinobacteria	Actinobacteria	Actinomycetales	Microbacteriaceae	Yonghaparkia		4341734	-8.82145	8.82145	11.461	-1.45859e-07	1	1	1.80454	1	N	N	N	N	N	N	Y
Bacteria	Bacteroidetes	Saprospirae	Saprospirales	Chitinophagaceae			208800	-8.7473	8.7473	10.2532	-1.88852e-08	1	1	0.792953	1	N	N	N	Y	N	N	N
Bacteria	Proteobacteria	Alphaproteobacteria	Rhizobiales	Beijerinckiaceae			356113	-8.73894	8.73894	9.88031	-5.25515e-08	1	1	5.584	1	N	N	N	Y	N	N	N
Bacteria	Proteobacteria	Alphaproteobacteria	Rhizobiales	Phyllobacteriaceae	Mesorhizobium		795096	-8.62369	8.62369	9.56518	-7.58065e-09	1	1	1.26425	1	Y	N	N	N	N	N	N
Bacteria	Bacteroidetes	Saprospirae	Saprospirales	Chitinophagaceae			New.CleanUp.ReferenceOTU16224	-8.62369	8.62369	9.56518	-7.58065e-09	1	1	1.26425	1	Y	N	N	N	N	N	N
Bacteria	Proteobacteria	Deltaproteobacteria	Myxococcales				4345857	-8.62369	8.62369	9.56518	-7.58065e-09	1	1	1.26425	1	Y	N	N	N	N	N	N
Bacteria	Actinobacteria	Thermoleophilia	Solirubrobacterales				New.CleanUp.ReferenceOTU347	-8.62369	8.62369	9.56518	-7.58065e-09	1	1	1.26425	1	Y	N	N	N	N	N	N
Bacteria	Acidobacteria	Solibacteres	Solibacterales	Solibacteraceae	Candidatus Solibacter		4402420	-8.62369	8.62369	9.56518	-7.58065e-09	1	1	1.26425	1	Y	N	N	N	N	N	N
Bacteria	Actinobacteria	Acidimicrobiia	Acidimicrobiales				947475	-8.62369	8.62369	9.56518	-7.58065e-09	1	1	1.26425	1	Y	N	N	N	N	N	N
Bacteria	Actinobacteria	Actinobacteria	Actinomycetales	Micromonosporaceae			85407	-8.62369	8.62369	9.56518	-7.58065e-09	1	1	1.26425	1	Y	N	N	N	N	N	N
Bacteria	Actinobacteria	Actinobacteria	Actinomycetales	Streptomycetaceae			1113185	-8.62369	8.62369	9.56518	-7.58065e-09	1	1	1.26425	1	Y	N	N	N	N	N	N
Bacteria	Firmicutes	Clostridia	Clostridiales	Lachnospiraceae	Ruminococcus	gnavus	2724175	-8.62369	8.62369	9.56518	-7.58065e-09	1	1	1.26425	1	Y	N	N	N	N	N	N
Bacteria	Firmicutes	Clostridia	Clostridiales	Lachnospiraceae	Coprococcus		174019	-8.62369	8.62369	9.56518	-7.58065e-09	1	1	1.26425	1	Y	N	N	N	N	N	N
Bacteria	Firmicutes	Clostridia	Clostridiales	Veillonellaceae	Veillonella		359954	-8.62369	8.62369	9.56518	-7.58065e-09	1	1	1.26425	1	Y	N	N	N	N	N	N
Bacteria	Armatimonadetes	Fimbriimonadia	Fimbriimonadales	Fimbriimonadaceae	Fimbriimonas		1068363	-8.62369	8.62369	9.56518	-7.58065e-09	1	1	1.26425	1	Y	N	N	N	N	N	N
Bacteria	Proteobacteria	Gammaproteobacteria	Xanthomonadales	Sinobacteraceae	Nevskia		New.CleanUp.ReferenceOTU44070	-8.62369	8.62369	9.56518	-7.58065e-09	1	1	1.26425	1	Y	N	N	N	N	N	N
Bacteria	Proteobacteria	Alphaproteobacteria	Rhodobacterales	Hyphomonadaceae			164404	-8.62369	8.62369	9.56518	-7.58065e-09	1	1	1.26425	1	Y	N	N	N	N	N	N
Bacteria	Actinobacteria	Thermoleophilia	Solirubrobacterales				965853	8.60894	8.60894	9.82226	1.52622e-07	0.999688	1	1.91339	1	N	N	N	Y	N	N	N
Bacteria	Proteobacteria	Alphaproteobacteria	Sphingomonadales	Sphingomonadaceae	Sphingomonas		907206	8.58326	8.58326	11.1657	1.65261	0.198629	1	5.09365	1	N	N	N	N	N	N	Y
Bacteria	Proteobacteria	Gammaproteobacteria	Enterobacteriales	Enterobacteriaceae	Klebsiella		2119418	8.4686	8.4686	9.50937	-9.99098e-08	1	1	0.186089	1	N	N	N	N	N	N	Y
Bacteria	Acidobacteria	Acidobacteria-6	iii1-15				223520	8.38033	8.38033	9.91641	1.4643e-07	0.999695	1	4.1645	1	N	N	N	Y	N	N	N
Bacteria	Acidobacteria	Acidobacteriia	Acidobacteriales	Acidobacteriaceae			4341711	-8.32783	8.32783	9.84955	-1.13301e-07	1	1	3.19607	1	N	N	N	N	N	N	Y
Bacteria	Proteobacteria	Alphaproteobacteria	Rhizobiales	Rhizobiaceae	Agrobacterium		4337622	8.3158	8.3158	9.53673	-2.09196e-08	1	1	4.80254	1	N	N	N	N	N	N	Y
Bacteria	Proteobacteria	Alphaproteobacteria	Rhodospirillales	Acetobacteraceae			664476	8.19833	8.19833	9.52711	1.67195e-07	0.999674	1	0.585427	1	Y	N	N	N	N	N	N
Bacteria	Proteobacteria	Alphaproteobacteria	Rhodobacterales	Rhodobacteraceae	Amaricoccus		2198172	-8.18755	8.18755	9.6036	1.33616e-07	0.999708	1	5.98702	1	Y	N	N	N	N	N	N
Bacteria	Actinobacteria	Actinobacteria	Actinomycetales				3905299	-8.17045	8.17045	10.6696	0.0257567	0.872498	1	0.424104	1	N	N	N	Y	N	N	N
Bacteria	Actinobacteria	Thermoleophilia	Solirubrobacterales	Conexibacteraceae			759415	8.05699	8.05699	9.65885	-1.80376e-07	1	1	2.00947	1	N	N	N	Y	N	N	N
Bacteria	Actinobacteria	Actinobacteria	Actinomycetales	Micromonosporaceae	Pilimelia		931593	8.02476	8.02476	9.37568	9.06835e-08	0.99976	1	1.62819	1	N	N	N	Y	N	N	N
Bacteria	Actinobacteria	Thermoleophilia	Solirubrobacterales	Patulibacteraceae			1060353	-7.98292	7.98292	10.5237	0.00529449	0.941996	1	0.84522	1	N	N	N	Y	N	N	N
Bacteria	Actinobacteria	Actinobacteria	Actinomycetales	Mycobacteriaceae	Mycobacterium		815498	-7.9245	7.9245	10.0856	-1.11356e-07	1	1	0.970324	1	N	N	N	N	N	N	Y
Bacteria	Actinobacteria	Thermoleophilia	Gaiellales	Gaiellaceae			568461	-7.91954	7.91954	10.1222	7.27695e-08	0.999785	1	1.38464	1	N	N	N	N	N	N	Y
Bacteria	Proteobacteria	Alphaproteobacteria	Ellin329				222768	-7.91367	7.91367	9.8906	2.45291e-07	0.999605	1	0.304884	1	N	N	N	Y	N	N	N
Bacteria	Acidobacteria	Acidobacteriia	Acidobacteriales	Koribacteraceae			3163059	-7.91158	7.91158	9.94433	1.8009e-08	0.999893	1	1.45631	1	N	N	N	Y	N	N	N
Bacteria	Proteobacteria	Gammaproteobacteria	Legionellales	Coxiellaceae	Coxiella		4425805	-7.89793	7.89793	10.6005	5.51607e-08	0.999813	1	0.775179	1	N	N	N	N	Y	N	N
Bacteria	Proteobacteria	Alphaproteobacteria	Rhizobiales	Hyphomicrobiaceae	Rhodoplanes		156044	7.85322	7.85322	9.67244	2.0541e-07	0.999638	1	1.50329	1	Y	N	N	N	N	N	N
Bacteria	Actinobacteria	Actinobacteria	Actinomycetales	Thermomonosporaceae	Actinoallomurus		1043812	7.85322	7.85322	9.67244	2.0541e-07	0.999638	1	1.50329	1	Y	N	N	N	N	N	N
Bacteria	Proteobacteria	Alphaproteobacteria	Sphingomonadales	Sphingomonadaceae	Sphingomonas		3490230	-7.78485	7.78485	10.9498	1.38655	0.239011	1	0.888819	1	N	N	N	N	N	N	Y
Bacteria	Bacteroidetes	Cytophagia	Cytophagales	Cytophagaceae	Hymenobacter		914364	-7.75091	7.75091	11.5566	0.00299927	0.999503	1	7.23185	1	N	N	N	N	N	N	Y
Bacteria	Proteobacteria	Alphaproteobacteria	Caulobacterales	Caulobacteraceae			826124	-7.74892	7.74892	9.44151	7.46468e-08	0.999782	1	6.08651	1	N	N	N	N	Y	N	N
Bacteria	Gemmatimonadetes	Gemmatimonadetes	Gemmatimonadales	Ellin5301			111748	-7.74892	7.74892	9.44151	7.46468e-08	0.999782	1	6.08651	1	N	N	N	N	Y	N	N
Bacteria	Proteobacteria	Alphaproteobacteria	Sphingomonadales	Sphingomonadaceae	Blastomonas		1114718	7.71523	7.71523	9.46796	2.37221e-08	0.999877	1	6.75709	1	N	N	N	Y	N	N	N
Bacteria	Actinobacteria	Actinobacteria	Bifidobacteriales	Bifidobacteriaceae	Bifidobacterium		72820	-7.70152	7.70152	9.71929	7.54545e-08	0.999781	1	0.530915	1	N	N	N	N	Y	N	N
Bacteria	Bacteroidetes	Bacteroidia	Bacteroidales	Bacteroidaceae	Bacteroides	uniformis	3327894	-7.64349	7.64349	9.63656	4.32065e-08	0.999834	1	0.45387	1	N	N	N	N	Y	N	N
Bacteria	Actinobacteria	Actinobacteria	Actinomycetales				1075732	7.64139	7.64139	9.44306	-2.74394e-08	1	1	0.260541	1	Y	N	N	N	N	N	N
Bacteria	Actinobacteria	Actinobacteria	Actinomycetales	Frankiaceae			566039	-7.61753	7.61753	9.89631	-1.61698e-07	1	1	0.0319296	1	N	N	N	Y	N	N	N
Bacteria	Proteobacteria	Alphaproteobacteria	Rhizobiales	Hyphomicrobiaceae	Rhodoplanes		136162	7.57774	7.57774	9.59695	-2.78273e-08	1	1	1.39982	1	Y	N	N	N	N	N	N
Bacteria	Acidobacteria	DA052	Ellin6513				1123984	7.57774	7.57774	9.59695	-2.78273e-08	1	1	1.39982	1	Y	N	N	N	N	N	N
Bacteria	Actinobacteria	Actinobacteria	Actinomycetales	Pseudonocardiaceae			3936762	7.55019	7.55019	10.5997	3.9348e-07	0.9995	1	7.33363	1	Y	N	N	N	N	N	N
Bacteria	Actinobacteria	Actinobacteria	Actinomycetales	Cryptosporangiaceae	Cryptosporangium		540826	-7.54201	7.54201	9.86267	2.82787e-07	0.999576	1	5.83797	1	N	N	N	Y	N	N	N
Bacteria	Proteobacteria	Betaproteobacteria	Burkholderiales	Comamonadaceae	Rhodoferax		4388545	7.53386	7.53386	9.49376	1.27345e-07	0.999715	1	4.34138	1	N	N	N	N	N	N	Y
Bacteria	Actinobacteria	Actinobacteria	Actinomycetales	Nocardioidaceae			512378	-7.50697	7.50697	9.50317	-2.11851e-08	1	1	0.160117	1	N	N	N	N	Y	N	N
Bacteria	Proteobacteria	Betaproteobacteria	Burkholderiales	Comamonadaceae			689696	7.48126	7.48126	10.1923	1.17544	0.278308	1	1.29563	1	N	N	N	N	N	N	Y
Bacteria	Actinobacteria	Actinobacteria	Actinomycetales	Cellulomonadaceae	Cellulomonas		4340498	-7.46521	7.46521	10.4196	4.72523e-07	0.999452	1	0.765904	1	N	N	N	N	N	N	Y
Bacteria	Actinobacteria	Actinobacteria	Actinomycetales	Kineosporiaceae			215615	-7.44886	7.44886	9.75255	-4.84311e-08	1	1	0.220669	1	N	N	N	Y	N	N	N
Bacteria	Actinobacteria	Actinobacteria	Actinomycetales	Pseudonocardiaceae	Pseudonocardia		968555	7.43329	7.43329	9.61523	2.11016	0.146349	1	3.05672	1	N	N	N	Y	N	N	N
Bacteria	Proteobacteria	Alphaproteobacteria	Rhizobiales	Bradyrhizobiaceae	Bosea	genosp.	239139	7.43104	7.43104	10.5426	1.07888	0.298967	1	2.00529	1	N	N	N	N	N	N	Y
Bacteria	Proteobacteria	Gammaproteobacteria	Xanthomonadales	Sinobacteraceae			155989	7.42063	7.42063	9.66952	1.51128e-07	0.99969	1	0.780396	1	N	N	N	N	N	N	Y
Bacteria	Proteobacteria	Betaproteobacteria	Ellin6067				4394922	7.38723	7.38723	9.44875	2.37675	0.123179	1	4.83773	1	N	N	N	Y	N	N	N
Bacteria	Proteobacteria	Alphaproteobacteria	Sphingomonadales	Sphingomonadaceae	Sphingomonas		240087	-7.27911	7.27911	9.6925	1.37566e-07	0.999704	1	0.551174	1	Y	N	N	N	N	N	N
Bacteria	Actinobacteria	Actinobacteria	Actinomycetales	Mycobacteriaceae	Mycobacterium		4323733	-7.25718	7.25718	9.74286	-2.30084e-07	1	1	0.448416	1	Y	N	N	N	N	N	N
Bacteria	Planctomycetes	Planctomycetia	Gemmatales	Isosphaeraceae			775313	-7.25718	7.25718	9.74286	-2.30084e-07	1	1	0.448416	1	Y	N	N	N	N	N	N
Bacteria	Actinobacteria	Actinobacteria	Actinomycetales	Pseudonocardiaceae	Pseudonocardia		35860	-7.19757	7.19757	9.85472	-8.08026e-08	1	1	0.8015	1	N	N	N	Y	N	N	N
Bacteria	Actinobacteria	Actinobacteria	Actinomycetales	Mycobacteriaceae	Mycobacterium		191698	-7.17319	7.17319	11.0114	1.2793	0.258052	1	0.155469	1	N	N	N	N	N	N	Y
Bacteria	Verrucomicrobia	Spartobacteria	Chthoniobacterales	Chthoniobacteraceae	DA101		82424	-7.14828	7.14828	10.1889	-5.10274e-08	1	1	1.33942	1	Y	N	N	N	N	N	N
Bacteria	Proteobacteria	Alphaproteobacteria	Sphingomonadales	Sphingomonadaceae	Sphingomonas	wittichii	149938	-7.14152	7.14152	10.9553	2.4874	0.114787	1	6.1433	1	N	N	N	N	N	N	Y
Bacteria	Proteobacteria	Betaproteobacteria	Burkholderiales	Comamonadaceae	Rhodoferax		4479347	-7.13778	7.13778	9.95481	-1.60493e-07	1	1	5.00021	1	N	N	N	N	N	N	Y
Bacteria	Firmicutes	Bacilli	Bacillales	Paenibacillaceae	Paenibacillus		249211	7.08247	7.08247	10.0834	4.66042e-08	0.999828	1	0.0467768	1	N	N	N	Y	N	N	N
Bacteria	Actinobacteria	Thermoleophilia	Solirubrobacterales	Conexibacteraceae			904196	7.06888	7.06888	9.37654	5.65097e-08	0.99981	1	2.32235	1	N	N	N	Y	N	N	N
Bacteria	Acidobacteria	Acidobacteriia	Acidobacteriales	Acidobacteriaceae			1138433	7.05953	7.05953	9.48953	1.55808e-07	0.999685	1	1.1814	1	Y	N	N	N	N	N	N
Bacteria	Acidobacteria	Acidobacteriia	Acidobacteriales	Koribacteraceae			1121436	7.05953	7.05953	9.48953	1.55808e-07	0.999685	1	1.1814	1	Y	N	N	N	N	N	N
Bacteria	Acidobacteria	Solibacteres	Solibacterales	Solibacteraceae			558745	7.05953	7.05953	9.48953	1.55808e-07	0.999685	1	1.1814	1	Y	N	N	N	N	N	N
Bacteria	Chloroflexi	Ellin6529					112867	7.05953	7.05953	9.48953	1.55808e-07	0.999685	1	1.1814	1	Y	N	N	N	N	N	N
Bacteria	Verrucomicrobia	Spartobacteria	Chthoniobacterales	Chthoniobacteraceae	DA101		240862	7.05953	7.05953	9.48953	1.55808e-07	0.999685	1	1.1814	1	Y	N	N	N	N	N	N
Bacteria	Proteobacteria	Betaproteobacteria	A21b	EB1003			215449	7.05953	7.05953	9.48953	1.55808e-07	0.999685	1	1.1814	1	Y	N	N	N	N	N	N
Bacteria	Proteobacteria	Alphaproteobacteria	Sphingomonadales	Sphingomonadaceae	Sphingomonas		1118300	-7.05268	7.05268	9.40716	9.76282e-08	0.999751	1	1.33304	1	Y	N	N	N	N	N	N
Bacteria	Proteobacteria	Alphaproteobacteria	Sphingomonadales	Sphingomonadaceae	Sphingomonas		4321427	-7.05268	7.05268	9.40716	9.76282e-08	0.999751	1	1.33304	1	Y	N	N	N	N	N	N
Bacteria	Proteobacteria	Alphaproteobacteria	Rhodospirillales	Acetobacteraceae			1072934	-7.05268	7.05268	9.40716	9.76282e-08	0.999751	1	1.33304	1	Y	N	N	N	N	N	N
Bacteria	Proteobacteria	Deltaproteobacteria	Myxococcales	Polyangiaceae			4469134	-7.05268	7.05268	9.40716	9.76282e-08	0.999751	1	1.33304	1	Y	N	N	N	N	N	N
Bacteria	Actinobacteria	Thermoleophilia	Solirubrobacterales				509881	-7.05268	7.05268	9.40716	9.76282e-08	0.999751	1	1.33304	1	Y	N	N	N	N	N	N
Bacteria	Actinobacteria	Thermoleophilia	Solirubrobacterales				New.CleanUp.ReferenceOTU5517	-7.05268	7.05268	9.40716	9.76282e-08	0.999751	1	1.33304	1	Y	N	N	N	N	N	N
Bacteria	Actinobacteria	Thermoleophilia	Gaiellales	Gaiellaceae			New.ReferenceOTU37	-7.05268	7.05268	9.40716	9.76282e-08	0.999751	1	1.33304	1	Y	N	N	N	N	N	N
Bacteria	Acidobacteria	Solibacteres	Solibacterales				105453	-7.05268	7.05268	9.40716	9.76282e-08	0.999751	1	1.33304	1	Y	N	N	N	N	N	N
Bacteria	Actinobacteria	Actinobacteria	Actinomycetales				New.CleanUp.ReferenceOTU1161	-7.05268	7.05268	9.40716	9.76282e-08	0.999751	1	1.33304	1	Y	N	N	N	N	N	N
Bacteria	Firmicutes	Clostridia	Clostridiales	Ruminococcaceae	Ruminococcus		827592	-7.05268	7.05268	9.40716	9.76282e-08	0.999751	1	1.33304	1	Y	N	N	N	N	N	N
Bacteria	Bacteroidetes	Bacteroidia	Bacteroidales	Porphyromonadaceae	Parabacteroides		1952	-7.05268	7.05268	9.40716	9.76282e-08	0.999751	1	1.33304	1	Y	N	N	N	N	N	N
Bacteria	Proteobacteria	Gammaproteobacteria	Xanthomonadales	Sinobacteraceae			3228024	-7.05268	7.05268	9.40716	9.76282e-08	0.999751	1	1.33304	1	Y	N	N	N	N	N	N
Bacteria	Proteobacteria	Gammaproteobacteria	Xanthomonadales	Sinobacteraceae			New.CleanUp.ReferenceOTU10285	-7.05268	7.05268	9.40716	9.76282e-08	0.999751	1	1.33304	1	Y	N	N	N	N	N	N
Bacteria	Acidobacteria	iii1-8	32-20				221791	7.05231	7.05231	9.53784	-4.00383e-09	1	1	5.43946	1	N	N	N	Y	N	N	N
Bacteria	Bacteroidetes	Sphingobacteriia	Sphingobacteriales	Sphingobacteriaceae			4361153	-7.03534	7.03534	10.5061	-1.4184e-07	1	1	15.8484	0.723	N	N	N	N	N	N	Y
Bacteria	Actinobacteria	Thermoleophilia	Solirubrobacterales				New.ReferenceOTU124	-6.97404	6.97404	9.78964	-9.06583e-08	1	1	0.633392	1	N	N	N	Y	N	N	N
Bacteria	Bacteroidetes	Bacteroidia	Bacteroidales	Bacteroidaceae	Bacteroides	uniformis	328617	-6.9468	6.9468	9.52512	-6.43482e-08	1	1	1.18817	1	N	N	N	N	N	N	Y
Bacteria	Proteobacteria	Deltaproteobacteria	Myxococcales	Myxococcaceae			849683	6.84228	6.84228	9.36467	3.08844e-08	0.99986	1	2.0427	1	Y	N	N	N	N	N	N
Bacteria	Actinobacteria	Actinobacteria	Actinomycetales	Thermomonosporaceae	Actinoallomurus		New.CleanUp.ReferenceOTU12751	6.84228	6.84228	9.36467	3.08844e-08	0.99986	1	2.0427	1	Y	N	N	N	N	N	N
Bacteria	Verrucomicrobia	Opitutae	Opitutales	Opitutaceae			100737	6.84228	6.84228	9.36467	3.08844e-08	0.99986	1	2.0427	1	Y	N	N	N	N	N	N
Bacteria	Bacteroidetes	Saprospirae	Saprospirales	Chitinophagaceae			567628	6.6784	6.6784	9.53471	2.41847	0.119937	1	3.53851	1	N	N	N	Y	N	N	N
Bacteria	Proteobacteria	Alphaproteobacteria	Caulobacterales	Caulobacteraceae	Phenylobacterium		254401	-6.67724	6.67724	9.68426	-1.17614e-07	1	1	15.0622	0.789	N	N	N	N	N	N	Y
Bacteria	Acidobacteria	Acidobacteria-6	iii1-15				2880684	6.67233	6.67233	9.40311	2.02866	0.154381	1	5.19376	1	N	N	N	Y	N	N	N
Bacteria	Actinobacteria	Actinobacteria	Actinomycetales	Pseudonocardiaceae	Amycolatopsis		55691	-6.66021	6.66021	9.46375	-3.11827e-08	1	1	5.75812	1	N	N	N	Y	N	N	N
Bacteria	Gemmatimonadetes	Gemmatimonadetes					225456	-6.65102	6.65102	9.607	5.13281e-09	0.999943	1	0.153734	1	N	N	N	Y	N	N	N
Bacteria	Proteobacteria	Alphaproteobacteria	Rhizobiales	Xanthobacteraceae	Labrys		417967	-6.59781	6.59781	9.47865	-4.56762e-08	1	1	5.75812	1	N	N	N	Y	N	N	N
Bacteria	Actinobacteria	Thermoleophilia	Solirubrobacterales				New.CleanUp.ReferenceOTU22360	-6.59781	6.59781	9.47865	-4.56762e-08	1	1	5.75812	1	N	N	N	Y	N	N	N
Bacteria	WPS-2						4327003	6.56645	6.56645	9.48138	-1.40197e-08	1	1	5.30283	1	N	N	N	Y	N	N	N
Bacteria	Actinobacteria	Actinobacteria	Actinomycetales	Micromonosporaceae	Dactylosporangium		1546879	-6.53616	6.53616	9.49119	-6.47767e-08	1	1	5.88349	1	N	N	N	Y	N	N	N
Bacteria	Proteobacteria	Alphaproteobacteria	Rhizobiales	Bradyrhizobiaceae			147541	-6.51128	6.51128	10.0606	0.000466977	0.98276	1	0.616581	1	N	N	N	N	N	N	Y
Bacteria	Proteobacteria	Betaproteobacteria	Burkholderiales	Oxalobacteraceae			992035	-6.44844	6.44844	11.4109	1.18049	0.277277	1	0.320845	1	N	N	N	N	N	N	Y
Bacteria	Proteobacteria	Betaproteobacteria	Methylophilales	Methylophilaceae			4407901	6.44526	6.44526	9.40318	1.59567e-07	0.999681	1	0.863639	1	Y	N	N	N	N	N	N
Bacteria	Gemmatimonadetes	Gemmatimonadetes	Gemmatimonadales	Ellin5301			4438586	6.44526	6.44526	9.40318	1.59567e-07	0.999681	1	0.863639	1	Y	N	N	N	N	N	N
Bacteria	Proteobacteria	Alphaproteobacteria	Rhizobiales	Bradyrhizobiaceae	Bosea	genosp.	318609	6.4149	6.4149	9.33376	4.9583e-08	0.999822	1	1.61892	1	N	N	N	Y	N	N	N
Bacteria	Verrucomicrobia	Methylacidiphilae	Methylacidiphilales				801258	6.4149	6.4149	9.33376	4.9583e-08	0.999822	1	1.61892	1	N	N	N	Y	N	N	N
Bacteria	Proteobacteria	Alphaproteobacteria	Rhodospirillales	Acetobacteraceae	Roseomonas		370301	6.33824	6.33824	9.5475	2.47908	0.115395	1	5.48218	1	N	N	N	N	N	N	Y
Bacteria	Actinobacteria	Thermoleophilia	Solirubrobacterales	Conexibacteraceae			111050	6.32478	6.32478	9.58355	2.51077	0.113096	1	2.89885	1	N	N	N	Y	N	N	N
Bacteria	Proteobacteria	Betaproteobacteria	Burkholderiales	Comamonadaceae	Paucibacter		110215	6.32332	6.32332	9.32857	3.62485e-08	0.999848	1	1.61892	1	N	N	N	Y	N	N	N
Bacteria	Verrucomicrobia	Pedosphaerae	Pedosphaerales				218032	6.28776	6.28776	9.45436	7.51677e-08	0.999781	1	5.65536	1	N	N	N	Y	N	N	N
Bacteria	Proteobacteria	Alphaproteobacteria	Rhizobiales				182489	-6.19566	6.19566	10.0225	0.0468785	0.82859	1	0.0701815	1	N	N	N	Y	N	N	N
Bacteria	Proteobacteria	Betaproteobacteria	Burkholderiales	Comamonadaceae	Methylibium		4396454	6.18587	6.18587	9.4325	9.28981e-08	0.999757	1	1.67877	1	N	N	N	N	N	N	Y
Bacteria	Acidobacteria	Acidobacteriia	Acidobacteriales	Acidobacteriaceae			512811	6.15305	6.15305	9.57889	0.92599	0.335926	1	0.549217	1	N	N	N	N	N	N	Y
Bacteria	Bacteroidetes	Saprospirae	Saprospirales	Chitinophagaceae			4044057	-6.14306	6.14306	9.64765	-5.83602e-08	1	1	0.809362	1	N	N	N	Y	N	N	N
Bacteria	Bacteroidetes	Sphingobacteriia	Sphingobacteriales	Sphingobacteriaceae			1522003	-6.14306	6.14306	9.64765	-5.83602e-08	1	1	0.809362	1	N	N	N	Y	N	N	N
Bacteria	Planctomycetes	Planctomycetia	Gemmatales	Isosphaeraceae			4320960	6.11384	6.11384	9.4514	7.98654e-08	0.999775	1	7.11884	1	N	N	N	N	Y	N	N
Bacteria	Bacteroidetes	Bacteroidia	Bacteroidales	Bacteroidaceae	Bacteroides		4232045	-6.10263	6.10263	9.64918	2.12614e-07	0.999632	1	0.0834346	1	N	N	N	N	Y	N	N
Bacteria	Proteobacteria	Betaproteobacteria	Burkholderiales				4399333	-6.01899	6.01899	10.8669	0.0212775	0.884028	1	6.9429	1	N	N	N	N	N	N	Y
Bacteria	Bacteroidetes	Cytophagia	Cytophagales	Cytophagaceae	Hymenobacter		New.ReferenceOTU4	5.9821	5.9821	12.5344	1.23951	0.265588	1	8.72657	1	N	N	N	N	N	Y	N
Bacteria	Acidobacteria	Acidobacteriia	Acidobacteriales	Acidobacteriaceae			512006	5.92979	5.92979	9.54919	0.904733	0.341534	1	0.57278	1	N	N	N	N	N	N	Y
Bacteria	Proteobacteria	Gammaproteobacteria	Pseudomonadales	Pseudomonadaceae	Pseudomonas	fragi	106985	5.90123	5.90123	12.7236	1.08351	0.297935	1	0.528095	1	N	N	N	N	N	N	Y
Bacteria	Bacteroidetes	Saprospirae	Saprospirales	Chitinophagaceae	Chitinophaga		1689895	5.87832	5.87832	10.4725	1.2621e-07	0.999717	1	2.46025	1	N	N	N	Y	N	N	N
Bacteria	Proteobacteria	Alphaproteobacteria	Rhizobiales	Hyphomicrobiaceae	Rhodoplanes		4402900	5.82456	5.82456	9.60948	2.7628	0.0965043	1	7.72593	1	N	N	N	Y	N	N	N
Bacteria	Proteobacteria	Betaproteobacteria	Burkholderiales	Comamonadaceae	Leptothrix		672144	5.81438	5.81438	9.32248	2.07974e-07	0.999636	1	2.10597	1	Y	N	N	N	N	N	N
Bacteria	Proteobacteria	Betaproteobacteria	SC-I-84				142009	5.81438	5.81438	9.32248	2.07974e-07	0.999636	1	2.10597	1	Y	N	N	N	N	N	N
Bacteria	Proteobacteria	Betaproteobacteria	IS-44				1114824	5.81438	5.81438	9.32248	2.07974e-07	0.999636	1	2.10597	1	Y	N	N	N	N	N	N
Bacteria	Acidobacteria	Acidobacteriia	Acidobacteriales	Koribacteraceae			3094691	5.81438	5.81438	9.32248	2.07974e-07	0.999636	1	2.10597	1	Y	N	N	N	N	N	N
Bacteria	Actinobacteria	Thermoleophilia	Gaiellales				3603301	5.81438	5.81438	9.32248	2.07974e-07	0.999636	1	2.10597	1	Y	N	N	N	N	N	N
Bacteria	Armatimonadetes	Chthonomonadetes	Chthonomonadales	Chthonomonadaceae			2661155	5.81438	5.81438	9.32248	2.07974e-07	0.999636	1	2.10597	1	Y	N	N	N	N	N	N
Bacteria	Tenericutes	Mollicutes	Entomoplasmatales				737329	5.81438	5.81438	9.32248	2.07974e-07	0.999636	1	2.10597	1	Y	N	N	N	N	N	N
Bacteria	Firmicutes	Clostridia	Clostridiales	Ruminococcaceae	Faecalibacterium	prausnitzii	188676	5.81438	5.81438	9.32248	2.07974e-07	0.999636	1	2.10597	1	Y	N	N	N	N	N	N
Bacteria	Bacteroidetes	Sphingobacteriia	Sphingobacteriales	Sphingobacteriaceae			165006	5.81438	5.81438	9.32248	2.07974e-07	0.999636	1	2.10597	1	Y	N	N	N	N	N	N
Bacteria	Proteobacteria	Gammaproteobacteria	Xanthomonadales	Sinobacteraceae	Nevskia		3120500	5.81438	5.81438	9.32248	2.07974e-07	0.999636	1	2.10597	1	Y	N	N	N	N	N	N
Bacteria	Proteobacteria	Betaproteobacteria	Burkholderiales	Oxalobacteraceae	Janthinobacterium		4418009	5.80786	5.80786	9.83249	1.04536	0.306597	1	1.10979	1	N	N	N	N	N	N	Y
Bacteria	Actinobacteria	Actinobacteria	Actinomycetales	Microbacteriaceae			842941	-5.79321	5.79321	11.652	1.29646	0.254883	1	0.723302	1	N	N	N	N	N	N	Y
Bacteria	Bacteroidetes	Bacteroidia	Bacteroidales	Bacteroidaceae	Bacteroides		3600504	-5.78529	5.78529	10.2262	5.53853e-08	0.999812	1	0.610079	1	N	N	N	N	Y	N	N
Bacteria	Actinobacteria	Thermoleophilia	Solirubrobacterales	Patulibacteraceae			304089	-5.75374	5.75374	9.77797	1.0051e-07	0.999747	1	5.37097	1	N	N	N	N	N	N	Y
Bacteria	Bacteroidetes	Cytophagia	Cytophagales	Cytophagaceae	Hymenobacter		4414827	-5.7365	5.7365	14.4696	0.186602	0.665768	1	1.8033	1	N	N	N	N	N	N	Y
Bacteria	Actinobacteria	Actinobacteria	Actinomycetales	Streptomycetaceae	Streptomyces	mirabilis	3761170	5.72829	5.72829	9.72738	1.74383e-07	0.999667	1	2.64249	1	N	N	N	N	Y	N	N
Bacteria	Actinobacteria	Actinobacteria	Actinomycetales	Frankiaceae			160917	5.72017	5.72017	9.8838	-1.93402e-07	1	1	0.424884	1	N	N	N	Y	N	N	N
Bacteria	Bacteroidetes	Saprospirae	Saprospirales	Chitinophagaceae	Segetibacter		4306723	-5.71166	5.71166	10.0054	2.54848e-07	0.999597	1	0.00559982	1	N	N	N	N	N	N	Y
Bacteria	Actinobacteria	Actinobacteria	Actinomycetales				726955	-5.63423	5.63423	10.5103	2.86061e-08	0.999865	1	3.09602	1	Y	N	N	N	N	N	N
Bacteria	Acidobacteria	Acidobacteria-6	iii1-15				1722698	5.62059	5.62059	9.75031	-7.77892e-08	1	1	1.67895	1	N	N	N	Y	N	N	N
Bacteria	Bacteroidetes	Saprospirae	Saprospirales	Chitinophagaceae			4478413	5.61707	5.61707	9.52531	2.11878	0.145527	1	7.77192	1	N	N	N	N	N	N	Y
Bacteria	Acidobacteria	Solibacteres	Solibacterales	Solibacteraceae			1127642	-5.61293	5.61293	9.92153	-1.24988e-07	1	1	0.61684	1	N	N	N	N	N	N	Y
Bacteria	Actinobacteria	Actinobacteria	Actinomycetales	Frankiaceae	Frankia		890516	-5.58821	5.58821	10.7519	0.405495	0.524277	1	1.57805	1	N	N	N	Y	N	N	N
Bacteria	Proteobacteria	Alphaproteobacteria	Sphingomonadales	Sphingomonadaceae	Sphingomonas	wittichii	557456	5.53942	5.53942	11.2711	0.755583	0.548578	1	0.397828	1	N	N	N	N	N	N	Y
Bacteria	Acidobacteria	Acidobacteriia	Acidobacteriales	Acidobacteriaceae			1139209	5.48573	5.48573	9.89054	1.70462e-07	0.999671	1	1.99811	1	Y	N	N	N	N	N	N
Bacteria	Proteobacteria	Gammaproteobacteria	Xanthomonadales	Xanthomonadaceae	Rhodanobacter		816868	5.48573	5.48573	9.89054	1.70462e-07	0.999671	1	1.99811	1	Y	N	N	N	N	N	N
Bacteria	Proteobacteria	Deltaproteobacteria	Myxococcales				1021984	-5.47744	5.47744	9.79976	2.0958e-07	0.999635	1	1.47157	1	N	N	N	Y	N	N	N
Bacteria	Bacteroidetes	Cytophagia	Cytophagales	Cytophagaceae	Hymenobacter		966903	-5.43509	5.43509	15.7391	1.34002	0.247052	1	6.31269	1	N	N	N	N	N	N	Y
Bacteria	Proteobacteria	Betaproteobacteria	Burkholderiales	Comamonadaceae			556657	-5.42988	5.42988	11.0889	0.149163	0.907295	1	4.01177	1	N	N	N	N	N	N	Y
Bacteria	Proteobacteria	Alphaproteobacteria	Rhodospirillales	Acetobacteraceae			904568	5.28938	5.28938	9.74218	6.6616e-08	0.999794	1	1.73507	1	N	N	N	Y	N	N	N
Bacteria	Proteobacteria	Alphaproteobacteria	Rhodospirillales	Acetobacteraceae			841979	-5.26958	5.26958	10.7822	0.418107	0.517895	1	1.97834	1	N	N	N	N	N	N	Y
Bacteria	Bacteroidetes	Cytophagia	Cytophagales	Cytophagaceae			2203624	-5.26435	5.26435	9.52234	-2.67803e-07	1	1	0.394688	1	Y	N	N	N	N	N	N
Bacteria	Proteobacteria	Betaproteobacteria	Burkholderiales	Comamonadaceae			315609	-5.2581	5.2581	10.8581	0.156111	0.692769	1	5.31069	1	N	N	N	N	N	N	Y
Bacteria	Verrucomicrobia	Spartobacteria	Chthoniobacterales	Chthoniobacteraceae	Chthoniobacter		251499	5.23737	5.23737	9.60407	-9.62301e-08	1	1	4.52771	1	N	N	N	N	N	N	Y
Bacteria	Proteobacteria	Betaproteobacteria	Burkholderiales	Comamonadaceae	Methylibium		783687	5.2207	5.2207	10.853	1.32964	0.248891	1	0.345371	1	N	N	N	N	N	N	Y
Bacteria	Acidobacteria	Acidobacteriia	Acidobacteriales	Acidobacteriaceae			1130140	5.21304	5.21304	9.68312	6.7857e-08	0.999792	1	1.36112	1	N	N	N	Y	N	N	N
Bacteria	Acidobacteria	Acidobacteriia	Acidobacteriales	Koribacteraceae			512382	5.20132	5.20132	9.73546	7.92027e-08	0.999775	1	1.99838	1	Y	N	N	N	N	N	N
Bacteria	Actinobacteria	Thermoleophilia	Solirubrobacterales	Patulibacteraceae			994823	5.20132	5.20132	9.73546	7.92027e-08	0.999775	1	1.99838	1	Y	N	N	N	N	N	N
Bacteria	Bacteroidetes	Saprospirae	Saprospirales	Chitinophagaceae			New.CleanUp.ReferenceOTU32543	-5.19572	5.19572	9.81567	0.0464143	0.829428	1	0.0905223	1	N	N	N	Y	N	N	N
Bacteria	Proteobacteria	Alphaproteobacteria	Sphingomonadales	Sphingomonadaceae			2313705	-5.18681	5.18681	10.1119	6.08726e-06	0.998031	1	1.42427	1	Y	N	N	N	N	N	N
Bacteria	Proteobacteria	Betaproteobacteria	Burkholderiales	Comamonadaceae	Methylibium		4386631	-5.17441	5.17441	9.92653	1.98717e-07	0.999644	1	0.710586	1	Y	N	N	N	N	N	N
Bacteria	Bacteroidetes	Bacteroidia	Bacteroidales	Bacteroidaceae	Bacteroides	ovatus	4467447	5.12168	5.12168	9.64794	2.098e-07	0.999635	1	2.455	1	N	N	N	N	Y	N	N
Bacteria	Actinobacteria	Actinobacteria	Actinomycetales	Nocardioidaceae			1030519	-5.11197	5.11197	9.4581	-3.58168e-08	1	1	0.0244439	1	N	N	N	Y	N	N	N
Bacteria	Proteobacteria	Alphaproteobacteria	Rhizobiales	Methylobacteriaceae	Methylobacterium	organophilum	979344	-5.05162	5.05162	12.9981	1.32582	0.249572	1	1.23543	1	N	N	N	N	N	N	Y
Bacteria	Actinobacteria	Actinobacteria	Actinomycetales	Microbacteriaceae	Clavibacter		4357290	5.03628	5.03628	10.1366	0.528511	0.467247	1	0.392478	1	N	N	N	N	N	N	Y
Bacteria	Planctomycetes	Planctomycetia	Gemmatales	Isosphaeraceae			150766	-5.01884	5.01884	9.57445	7.25765e-07	0.99932	1	0.393295	1	N	N	N	Y	N	N	N
Bacteria	Bacteroidetes	Cytophagia	Cytophagales	Cytophagaceae	Hymenobacter		568926	5.01724	5.01724	13.533	0.726082	0.394172	1	1.37547	1	N	N	N	N	N	N	Y
Bacteria	Actinobacteria	Thermoleophilia	Solirubrobacterales	Solirubrobacteraceae			873887	5.01475	5.01475	9.62459	8.38619e-08	0.999769	1	0.688452	1	N	N	N	Y	N	N	N
Bacteria	Cyanobacteria	Oscillatoriophycideae	Chroococcales	Cyanobacteriaceae	Cyanobacterium		643172	4.97758	4.97758	9.84389	-9.71978e-08	1	1	2.3622	1	N	N	N	N	Y	N	N
Bacteria	Proteobacteria	Alphaproteobacteria	Rhizobiales	Hyphomicrobiaceae			4330207	4.96447	4.96447	9.63854	9.73967e-08	0.999751	1	1.99931	1	Y	N	N	N	N	N	N
Bacteria	Proteobacteria	Alphaproteobacteria	Rhizobiales	Hyphomicrobiaceae	Rhodoplanes		101542	4.96447	4.96447	9.63854	9.73967e-08	0.999751	1	1.99931	1	Y	N	N	N	N	N	N
Bacteria	Bacteroidetes	Saprospirae	Saprospirales	Chitinophagaceae			807954	4.9389	4.9389	9.55202	8.65111e-10	0.999977	1	1.40983	1	N	Y	N	N	N	N	N
Bacteria	Proteobacteria	Betaproteobacteria	Burkholderiales				4385617	4.93824	4.93824	10.9036	0.613769	0.433387	1	5.10743	1	N	N	N	N	N	N	Y
Bacteria	Proteobacteria	Alphaproteobacteria	Sphingomonadales	Sphingomonadaceae	Kaistobacter		824146	-4.93623	4.93623	10.6263	2.88977e-08	0.999864	1	0.0621446	1	N	N	N	Y	N	N	N
Bacteria	Proteobacteria	Betaproteobacteria	Burkholderiales	Burkholderiaceae	Burkholderia	bryophila	125947	4.92041	4.92041	9.90476	1.21661	0.270048	1	5.90743	1	N	N	N	N	N	N	Y
Bacteria	Actinobacteria	Actinobacteria	Actinomycetales	Frankiaceae			11622	-4.89603	4.89603	11.0967	0.000115836	0.991413	1	0.171134	1	N	N	N	N	N	N	Y
Bacteria	Actinobacteria	Actinobacteria	Actinomycetales	Microbacteriaceae			790384	4.89185	4.89185	10.7667	0.629833	0.427432	1	1.71899	1	N	N	N	N	N	N	Y
Bacteria	Acidobacteria	Sva0725	Sva0725				223804	4.8675	4.8675	9.6471	2.50319e-08	0.999874	1	1.59484	1	N	N	N	Y	N	N	N
Bacteria	Bacteroidetes	Cytophagia	Cytophagales	Cytophagaceae	Hymenobacter		4468697	-4.82238	4.82238	12.3317	1.11945	0.290057	1	3.88942	1	N	N	N	N	N	N	Y
Bacteria	Actinobacteria	Thermoleophilia	Solirubrobacterales				199919	-4.74953	4.74953	10.224	-1.25729e-07	1	1	0.841351	1	N	N	N	N	N	N	Y
Bacteria	Proteobacteria	Alphaproteobacteria	Rhizobiales	Hyphomicrobiaceae	Rhodoplanes		1126197	4.7316	4.7316	9.56119	4.37931e-08	0.999833	1	2.00099	1	Y	N	N	N	N	N	N
Bacteria	Proteobacteria	Betaproteobacteria					101884	4.7316	4.7316	9.56119	4.37931e-08	0.999833	1	2.00099	1	Y	N	N	N	N	N	N
Bacteria	Acidobacteria	Acidobacteria-6	iii1-15				88269	4.7316	4.7316	9.56119	4.37931e-08	0.999833	1	2.00099	1	Y	N	N	N	N	N	N
Bacteria	Acidobacteria	DA052	Ellin6513				154822	4.7316	4.7316	9.56119	4.37931e-08	0.999833	1	2.00099	1	Y	N	N	N	N	N	N
Bacteria	Acidobacteria	Acidobacteriia	Acidobacteriales	Koribacteraceae			2651948	4.7316	4.7316	9.56119	4.37931e-08	0.999833	1	2.00099	1	Y	N	N	N	N	N	N
Bacteria	Actinobacteria	Thermoleophilia	Gaiellales	Gaiellaceae			1054879	4.7316	4.7316	9.56119	4.37931e-08	0.999833	1	2.00099	1	Y	N	N	N	N	N	N
Bacteria	Actinobacteria	Thermoleophilia	Gaiellales	Gaiellaceae			208423	4.7316	4.7316	9.56119	4.37931e-08	0.999833	1	2.00099	1	Y	N	N	N	N	N	N
Bacteria	Cyanobacteria	Synechococcophycideae	Synechococcales	Synechococcaceae	Synechococcus		4325003	4.7316	4.7316	9.56119	4.37931e-08	0.999833	1	2.00099	1	Y	N	N	N	N	N	N
Bacteria	Actinobacteria	Actinobacteria	Actinomycetales	Geodermatophilaceae			11439	-4.69267	4.69267	10.2951	1.40677e-08	0.999905	1	3.03631	1	N	N	N	N	N	N	Y
Bacteria	Bacteroidetes	Cytophagia	Cytophagales	Cytophagaceae	Hymenobacter		4404139	-4.67965	4.67965	11.784	0.89124	0.34516	1	1.06378	1	N	N	N	N	N	N	Y
Bacteria	Proteobacteria	Betaproteobacteria	Burkholderiales	Comamonadaceae	Variovorax	paradoxus	4456068	4.6757	4.6757	11.8627	0.629475	0.427563	1	2.38129	1	N	N	N	N	N	N	Y
Bacteria	Bacteroidetes	Saprospirae	Saprospirales	Chitinophagaceae	Sediminibacterium		885618	4.63319	4.63319	9.54245	7.11597e-08	0.999787	1	1.99811	1	Y	N	N	N	N	N	N
Bacteria	Bacteroidetes	Bacteroidia	Bacteroidales	Bacteroidaceae	Bacteroides	coprosuis	1127353	-4.6044	4.6044	9.66566	1.75376e-07	0.999666	1	7.79242	1	N	N	N	N	Y	N	N
Bacteria	Actinobacteria	Actinobacteria	Actinomycetales	Geodermatophilaceae	Modestobacter		4325519	-4.58786	4.58786	11.7317	0.00520156	0.942506	1	3.14743	1	N	N	N	N	N	N	Y
Bacteria	Bacteroidetes	Cytophagia	Cytophagales	Cytophagaceae			891664	-4.57535	4.57535	9.77707	0.0189097	0.890628	1	0.0548687	1	N	N	N	Y	N	N	N
Bacteria	Proteobacteria	Alphaproteobacteria	Rhizobiales	Bradyrhizobiaceae	Bradyrhizobium		4475561	4.55771	4.55771	9.35605	7.02104e-08	0.999789	1	0	1	N	N	N	Y	N	N	N
Bacteria	Proteobacteria	Betaproteobacteria	Burkholderiales	Comamonadaceae	Methylibium		518380	-4.52426	4.52426	11.1584	0.00252167	0.962978	1	0.892188	1	N	N	N	N	N	N	Y
Bacteria	Acidobacteria	Acidobacteriia	Acidobacteriales	Acidobacteriaceae			553387	4.49758	4.49758	9.34012	-1.47889e-07	1	1	0	1	N	N	N	Y	N	N	N
Bacteria	Gemmatimonadetes	Gemmatimonadetes	Gemmatimonadales	Ellin5301			984895	4.49758	4.49758	9.34012	-1.47889e-07	1	1	0	1	N	N	N	Y	N	N	N
Bacteria	Proteobacteria	Betaproteobacteria	Burkholderiales	Oxalobacteraceae	Janthinobacterium		548434	4.48078	4.48078	12.6482	1.03065	0.310026	1	5.90033	1	N	N	N	N	N	Y	N
Bacteria	Proteobacteria	Alphaproteobacteria	Rhizobiales	Methylobacteriaceae			1040325	-4.4755	4.4755	9.47741	1.77828e-07	0.999664	1	0.0361609	1	N	N	N	Y	N	N	N
Bacteria	Proteobacteria	Betaproteobacteria	Burkholderiales	Comamonadaceae			1148345	-4.45677	4.45677	9.58634	0.00120563	0.972302	1	1.38961	1	N	N	N	Y	N	N	N
Bacteria	Actinobacteria	Thermoleophilia	Solirubrobacterales	Conexibacteraceae			1011380	4.44384	4.44384	10.1669	-8.92254e-05	1	1	1.70144	1	N	N	N	Y	N	N	N
Bacteria	Proteobacteria	Betaproteobacteria	Burkholderiales	Comamonadaceae			1898675	-4.43437	4.43437	9.79937	0.0221076	0.881804	1	0.0548687	1	N	N	N	Y	N	N	N
Bacteria	Proteobacteria	Alphaproteobacteria	Sphingomonadales	Erythrobacteraceae			445733	-4.41533	4.41533	11.138	1.31701e-06	0.999084	1	13.9178	0.891	N	N	N	N	N	N	Y
Bacteria	Proteobacteria	Alphaproteobacteria	Rhizobiales	Methylocystaceae			843663	4.39327	4.39327	10.5968	0.381329	0.536904	1	3.82542	1	N	N	N	N	N	N	Y
Bacteria	Proteobacteria	Alphaproteobacteria	Sphingomonadales	Sphingomonadaceae	Sphingomonas	echinoides	4453466	-4.38438	4.38438	11.7259	0.633225	0.42619	1	3.47129	1	N	N	N	N	N	N	Y
Bacteria	Acidobacteria	Acidobacteriia	Acidobacteriales	Acidobacteriaceae			New.CleanUp.ReferenceOTU29407	4.373	4.373	9.77175	2.61137	0.106125	1	3.27736	1	N	Y	N	N	N	N	N
Bacteria	Bacteroidetes	Sphingobacteriia	Sphingobacteriales	Sphingobacteriaceae			4391549	4.37067	4.37067	9.65987	7.65834e-08	0.999779	1	4.67235	1	N	N	N	N	N	Y	N
Bacteria	Actinobacteria	Actinobacteria	Actinomycetales	Intrasporangiaceae			4432889	4.35925	4.35925	10.2576	3.43015e-07	0.999533	1	6.20161	1	N	N	N	N	N	N	Y
Bacteria	Actinobacteria	Actinobacteria	Actinomycetales	Microbacteriaceae			4340495	-4.30913	4.30913	10.6723	-2.1051e-07	1	1	0.97492	1	N	N	N	Y	N	N	N
Bacteria	Proteobacteria	Gammaproteobacteria	Xanthomonadales	Sinobacteraceae			564301	-4.2459	4.2459	9.85032	9.76264e-08	0.999751	1	0.0636629	1	N	N	N	Y	N	N	N
Bacteria	Proteobacteria	Deltaproteobacteria	Myxococcales	Haliangiaceae			720217	4.20833	4.20833	9.8617	-2.32789e-07	1	1	3.00143	1	N	Y	N	N	N	N	N
Bacteria	Proteobacteria	Betaproteobacteria	SC-I-84				207133	4.19653	4.19653	9.45096	2.56493e-07	0.999596	1	2.00714	1	Y	N	N	N	N	N	N
Bacteria	Bacteroidetes	Saprospirae	Saprospirales	Chitinophagaceae			1069213	4.19653	4.19653	9.45096	2.56493e-07	0.999596	1	2.00714	1	Y	N	N	N	N	N	N
Bacteria	Acidobacteria	Acidobacteriia	Acidobacteriales	Koribacteraceae	Candidatus Koribacter		2584634	4.19653	4.19653	9.45096	2.56493e-07	0.999596	1	2.00714	1	Y	N	N	N	N	N	N
Bacteria	Actinobacteria	Thermoleophilia	Gaiellales	Gaiellaceae			332788	4.19653	4.19653	9.45096	2.56493e-07	0.999596	1	2.00714	1	Y	N	N	N	N	N	N
Bacteria	Actinobacteria	Acidimicrobiia	Acidimicrobiales				791123	4.19653	4.19653	9.45096	2.56493e-07	0.999596	1	2.00714	1	Y	N	N	N	N	N	N
Bacteria	Actinobacteria	Actinobacteria	Actinomycetales				New.CleanUp.ReferenceOTU28384	4.19653	4.19653	9.45096	2.56493e-07	0.999596	1	2.00714	1	Y	N	N	N	N	N	N
Bacteria	Verrucomicrobia	Spartobacteria	Chthoniobacterales	Chthoniobacteraceae	DA101		564262	4.19653	4.19653	9.45096	2.56493e-07	0.999596	1	2.00714	1	Y	N	N	N	N	N	N
Bacteria	Verrucomicrobia	Pedosphaerae	Pedosphaerales	Ellin517			New.CleanUp.ReferenceOTU25963	4.19653	4.19653	9.45096	2.56493e-07	0.999596	1	2.00714	1	Y	N	N	N	N	N	N
Bacteria	Proteobacteria	Gammaproteobacteria	Xanthomonadales	Xanthomonadaceae	Dokdonella		2195500	4.19653	4.19653	9.45096	2.56493e-07	0.999596	1	2.00714	1	Y	N	N	N	N	N	N
Bacteria	Proteobacteria	Betaproteobacteria	Ellin6067				2183687	4.19653	4.19653	9.45096	2.56493e-07	0.999596	1	2.00714	1	Y	N	N	N	N	N	N
Bacteria	Proteobacteria	Alphaproteobacteria	Rhodospirillales				New.CleanUp.ReferenceOTU2276	4.19653	4.19653	9.45096	2.56493e-07	0.999596	1	2.00714	1	Y	N	N	N	N	N	N
Bacteria	Proteobacteria	Betaproteobacteria	Burkholderiales	Oxalobacteraceae	Janthinobacterium		4363027	-4.189	4.189	10.4215	0.398662	0.527793	1	0.765876	1	N	N	N	N	N	N	Y
Bacteria	Actinobacteria	Actinobacteria	Actinomycetales	Micromonosporaceae			409932	4.1869	4.1869	9.63738	2.53945	0.111058	1	0.759525	1	N	Y	N	N	N	N	N
Bacteria	Proteobacteria	Alphaproteobacteria	Rhizobiales	Hyphomicrobiaceae	Rhodoplanes		1131591	4.18006	4.18006	9.27905	1.63577e-07	0.999677	1	1.3871	1	Y	N	N	N	N	N	N
Bacteria	Proteobacteria	Alphaproteobacteria	Rhizobiales	Xanthobacteraceae	Labrys		218772	4.18006	4.18006	9.27905	1.63577e-07	0.999677	1	1.3871	1	Y	N	N	N	N	N	N
Bacteria	Bacteroidetes	Saprospirae	Saprospirales	Chitinophagaceae			510452	4.18006	4.18006	9.27905	1.63577e-07	0.999677	1	1.3871	1	Y	N	N	N	N	N	N
Bacteria	Proteobacteria	Alphaproteobacteria	Rhodospirillales	Rhodospirillaceae			211514	4.18006	4.18006	9.27905	1.63577e-07	0.999677	1	1.3871	1	Y	N	N	N	N	N	N
Bacteria	Proteobacteria	Deltaproteobacteria	Myxococcales				331980	4.18006	4.18006	9.27905	1.63577e-07	0.999677	1	1.3871	1	Y	N	N	N	N	N	N
Bacteria	Acidobacteria	DA052	Ellin6513				78839	4.18006	4.18006	9.27905	1.63577e-07	0.999677	1	1.3871	1	Y	N	N	N	N	N	N
Bacteria	Acidobacteria	Acidobacteriia	Acidobacteriales	Koribacteraceae	Candidatus Koribacter		251273	4.18006	4.18006	9.27905	1.63577e-07	0.999677	1	1.3871	1	Y	N	N	N	N	N	N
Bacteria	Acidobacteria	Acidobacteria-5					4339223	4.18006	4.18006	9.27905	1.63577e-07	0.999677	1	1.3871	1	Y	N	N	N	N	N	N
Bacteria	Actinobacteria	Thermoleophilia	Gaiellales	Gaiellaceae			4344786	4.18006	4.18006	9.27905	1.63577e-07	0.999677	1	1.3871	1	Y	N	N	N	N	N	N
Bacteria	Thermotogae	Thermotogae	Thermotogales	Thermotogaceae	Thermotoga		255056	4.18006	4.18006	9.27905	1.63577e-07	0.999677	1	1.3871	1	Y	N	N	N	N	N	N
Bacteria	Actinobacteria	Acidimicrobiia	Acidimicrobiales	EB1017			1123057	4.18006	4.18006	9.27905	1.63577e-07	0.999677	1	1.3871	1	Y	N	N	N	N	N	N
Bacteria	Actinobacteria	Actinobacteria	Actinomycetales				236303	4.18006	4.18006	9.27905	1.63577e-07	0.999677	1	1.3871	1	Y	N	N	N	N	N	N
Bacteria	Actinobacteria	Actinobacteria	Actinomycetales	Streptomycetaceae	Streptomyces	radiopugnans	575785	4.18006	4.18006	9.27905	1.63577e-07	0.999677	1	1.3871	1	Y	N	N	N	N	N	N
Bacteria	AD3	ABS-6					205773	4.18006	4.18006	9.27905	1.63577e-07	0.999677	1	1.3871	1	Y	N	N	N	N	N	N
Bacteria	Planctomycetes	Planctomycetia	Gemmatales	Isosphaeraceae			1014513	4.18006	4.18006	9.27905	1.63577e-07	0.999677	1	1.3871	1	Y	N	N	N	N	N	N
Bacteria	Planctomycetes	Planctomycetia	Gemmatales	Gemmataceae			558858	4.18006	4.18006	9.27905	1.63577e-07	0.999677	1	1.3871	1	Y	N	N	N	N	N	N
Bacteria	Planctomycetes	Planctomycetia	Pirellulales	Pirellulaceae	A17		208621	4.18006	4.18006	9.27905	1.63577e-07	0.999677	1	1.3871	1	Y	N	N	N	N	N	N
Bacteria	Verrucomicrobia	Verrucomicrobiae	Verrucomicrobiales	Verrucomicrobiaceae	Luteolibacter		634209	4.18006	4.18006	9.27905	1.63577e-07	0.999677	1	1.3871	1	Y	N	N	N	N	N	N
Bacteria	Verrucomicrobia	Spartobacteria	Chthoniobacterales	Chthoniobacteraceae	Chthoniobacter		590091	4.18006	4.18006	9.27905	1.63577e-07	0.999677	1	1.3871	1	Y	N	N	N	N	N	N
Bacteria	Verrucomicrobia	Spartobacteria	Chthoniobacterales	Chthoniobacteraceae	Ellin506		4480292	4.18006	4.18006	9.27905	1.63577e-07	0.999677	1	1.3871	1	Y	N	N	N	N	N	N
Bacteria	Tenericutes	Mollicutes	Mycoplasmatales	Mycoplasmataceae			New.CleanUp.ReferenceOTU10002	4.18006	4.18006	9.27905	1.63577e-07	0.999677	1	1.3871	1	Y	N	N	N	N	N	N
Bacteria	Gemmatimonadetes	Gemmatimonadetes	Gemmatimonadales	Ellin5301			114389	4.18006	4.18006	9.27905	1.63577e-07	0.999677	1	1.3871	1	Y	N	N	N	N	N	N
Bacteria	Bacteroidetes	Bacteroidia	Bacteroidales	S24-7			174004	4.18006	4.18006	9.27905	1.63577e-07	0.999677	1	1.3871	1	Y	N	N	N	N	N	N
Bacteria	Bacteroidetes	Cytophagia	Cytophagales	Cytophagaceae			539206	4.18006	4.18006	9.27905	1.63577e-07	0.999677	1	1.3871	1	Y	N	N	N	N	N	N
Bacteria	Proteobacteria	Gammaproteobacteria	Xanthomonadales	Sinobacteraceae	Nevskia		516554	4.18006	4.18006	9.27905	1.63577e-07	0.999677	1	1.3871	1	Y	N	N	N	N	N	N
Bacteria	Proteobacteria	Gammaproteobacteria	Xanthomonadales	Xanthomonadaceae			734275	4.18006	4.18006	9.27905	1.63577e-07	0.999677	1	1.3871	1	Y	N	N	N	N	N	N
Bacteria	Proteobacteria	Alphaproteobacteria	Rhizobiales				New.CleanUp.ReferenceOTU43183	4.18006	4.18006	9.27905	1.63577e-07	0.999677	1	1.3871	1	Y	N	N	N	N	N	N
Bacteria	Proteobacteria	Gammaproteobacteria	Xanthomonadales	Sinobacteraceae			581900	4.15065	4.15065	9.53744	6.37337e-08	0.999799	1	1.70382	1	N	N	N	Y	N	N	N
Bacteria	Firmicutes	Bacilli	Lactobacillales	Carnobacteriaceae	Granulicatella		271159	4.13805	4.13805	9.62837	2.83687e-07	0.999575	1	7.06393	1	N	N	N	N	Y	N	N
Bacteria	Proteobacteria	Alphaproteobacteria	Sphingomonadales	Sphingomonadaceae	Novosphingobium		513803	4.13787	4.13787	9.59211	2.35921	0.12457	1	0.91461	1	N	Y	N	N	N	N	N
Bacteria	Bacteroidetes	Sphingobacteriia	Sphingobacteriales	Sphingobacteriaceae			4357677	4.11298	4.11298	9.5971	2.42748	0.11925	1	0.759525	1	N	Y	N	N	N	N	N
Bacteria	Bacteroidetes	Cytophagia	Cytophagales	Cytophagaceae	Hymenobacter		936454	4.09977	4.09977	10.4445	0.34865	0.554889	1	0.0338194	1	N	N	N	N	N	N	Y
Bacteria	Acidobacteria	Chloracidobacteria	RB41	Ellin6075			4432930	-4.04986	4.04986	9.64196	-2.65446e-09	1	1	2.05962	1	N	N	N	Y	N	N	N
Bacteria	Acidobacteria	Acidobacteriia	Acidobacteriales	Acidobacteriaceae	Terriglobus		878161	4.00235	4.00235	9.48808	1.6563e-07	0.999675	1	0.615262	1	N	N	N	N	Y	N	N
Bacteria	Actinobacteria	Actinobacteria	Actinomycetales				141216	3.97472	3.97472	9.60106	-1.17247e-08	1	1	2.80573	1	N	Y	N	N	N	N	N
Bacteria	Bacteroidetes	Sphingobacteriia	Sphingobacteriales	Sphingobacteriaceae			4327906	3.97472	3.97472	9.60106	-1.17247e-08	1	1	2.80573	1	N	Y	N	N	N	N	N
Bacteria	Proteobacteria	Gammaproteobacteria	Pseudomonadales	Pseudomonadaceae	Pseudomonas	veronii	4435982	3.94491	3.94491	11.7775	3.45004	0.0632737	1	1.97667	1	N	N	N	N	N	Y	N
Bacteria	Proteobacteria	Alphaproteobacteria	Sphingomonadales	Sphingomonadaceae	Sphingomonas	wittichii	884655	-3.94416	3.94416	9.86378	0.00213121	0.963179	1	3.22244	1	N	N	N	N	N	N	Y
Bacteria	Proteobacteria	Betaproteobacteria	Burkholderiales	Comamonadaceae			358068	3.94308	3.94308	10.1647	0.377479	0.538967	1	5.19351	1	N	N	N	N	N	Y	N
Bacteria	Acidobacteria	Acidobacteria-6	iii1-15				4348417	3.93067	3.93067	9.60682	0.451761	0.501512	1	0.332567	1	N	Y	N	N	N	N	N
Bacteria	Armatimonadetes	Armatimonadia	FW68				1106411	3.93052	3.93052	9.55981	-1.55616e-08	1	1	2.76089	1	N	Y	N	N	N	N	N
Bacteria	Proteobacteria	Alphaproteobacteria	Rhodospirillales	Rhodospirillaceae			810700	3.85483	3.85483	9.33145	1.86511e-07	0.999655	1	2.26174	1	N	N	N	N	Y	N	N
Bacteria	Proteobacteria	Gammaproteobacteria	Enterobacteriales	Enterobacteriaceae	Escherichia	coli	4425571	3.85483	3.85483	9.33145	1.86511e-07	0.999655	1	2.26174	1	N	N	N	N	Y	N	N
Bacteria	Proteobacteria	Gammaproteobacteria	Xanthomonadales	Sinobacteraceae	Steroidobacter		New.CleanUp.ReferenceOTU27304	3.8391	3.8391	9.43486	-1.51772e-07	1	1	1.52223	1	N	N	N	Y	N	N	N
Bacteria	Chloroflexi	TK10	B07_WMSP1	FFCH4570			325796	-3.80699	3.80699	10.0767	-1.76636e-08	1	1	0.672235	1	N	N	N	Y	N	N	N
Bacteria	Bacteroidetes	Saprospirae	Saprospirales	Chitinophagaceae	Filimonas	lacunae	967097	3.80366	3.80366	10.8688	2.03325	0.153916	1	0.754581	1	N	N	N	N	N	Y	N
Bacteria	Acidobacteria	Acidobacteria-6	iii1-15				748070	3.78193	3.78193	9.72526	7.81511e-08	0.999777	1	0.725552	1	N	N	N	N	N	N	Y
Bacteria	Proteobacteria	Alphaproteobacteria	Rhizobiales	Bradyrhizobiaceae	Bradyrhizobium		573135	-3.77556	3.77556	11.0535	0.0101218	0.999331	1	3.60617	1	N	N	N	N	N	N	Y
Bacteria	Proteobacteria	Alphaproteobacteria	Sphingomonadales	Sphingomonadaceae	Sphingomonas		4423410	-3.76728	3.76728	11.264	0.892444	0.344834	1	1.47227	1	N	N	N	N	N	N	Y
Bacteria	Bacteroidetes	Sphingobacteriia	Sphingobacteriales	Sphingobacteriaceae			4397087	3.7536	3.7536	9.47373	1.82501e-07	0.999659	1	2.66263	1	N	Y	N	N	N	N	N
Bacteria	Proteobacteria	Gammaproteobacteria	Pseudomonadales	Pseudomonadaceae	Pseudomonas		1109251	3.74898	3.74898	9.79314	2.62355	0.105314	1	2.72127	1	N	N	N	N	N	Y	N
Bacteria	Bacteroidetes	Saprospirae	Saprospirales	Chitinophagaceae			161009	3.73857	3.73857	9.39138	8.16244e-08	0.999772	1	2.00028	1	Y	N	N	N	N	N	N
Bacteria	Actinobacteria	Actinobacteria	Actinomycetales	Frankiaceae			104265	3.73857	3.73857	9.39138	8.16244e-08	0.999772	1	2.00028	1	Y	N	N	N	N	N	N
Bacteria	Actinobacteria	Actinobacteria	Actinomycetales	Pseudonocardiaceae	Amycolatopsis		621952	3.73857	3.73857	9.39138	8.16244e-08	0.999772	1	2.00028	1	Y	N	N	N	N	N	N
Bacteria	Actinobacteria	Actinobacteria	Actinomycetales	Frankiaceae			11621	-3.73113	3.73113	11.2531	0.392501	0.530999	1	5.14813	1	N	N	N	N	N	N	Y
Bacteria	Bacteroidetes	Saprospirae	Saprospirales	Chitinophagaceae			4296430	3.72172	3.72172	9.62233	2.38422	0.122592	1	4.5016	1	N	Y	N	N	N	N	N
Bacteria	Proteobacteria	Alphaproteobacteria	Rhizobiales	Methylocystaceae			825612	3.71066	3.71066	9.66375	1.00547e-07	0.999747	1	6.24954	1	N	N	N	N	N	N	Y
Bacteria	Proteobacteria	Betaproteobacteria	Burkholderiales	Comamonadaceae			545997	3.69939	3.69939	9.46886	1.91655	0.166263	1	0.589637	1	N	Y	N	N	N	N	N
Bacteria	Proteobacteria	Gammaproteobacteria	Xanthomonadales	Sinobacteraceae			1110303	3.69939	3.69939	9.46886	1.91655	0.166263	1	0.589637	1	N	Y	N	N	N	N	N
Bacteria	Actinobacteria	Actinobacteria	Actinomycetales	Micromonosporaceae	Actinoplanes		265094	3.69787	3.69787	9.55597	2.25676	0.133057	1	1.06177	1	N	Y	N	N	N	N	N
Bacteria	Proteobacteria	Betaproteobacteria	Burkholderiales	Comamonadaceae	Hylemonella		944510	3.68224	3.68224	9.44834	-6.18084e-08	1	1	2.61109	1	N	Y	N	N	N	N	N
Bacteria	Proteobacteria	Alphaproteobacteria	Rhizobiales	Hyphomicrobiaceae	Devosia		1053775	3.64617	3.64617	9.32888	-7.04265e-08	1	1	7.21932	1	N	N	N	Y	N	N	N
Bacteria	Actinobacteria	Actinobacteria	Bifidobacteriales	Bifidobacteriaceae	Bifidobacterium		825808	3.64593	3.64593	9.47876	-8.77779e-08	1	1	2.20959	1	N	N	N	N	Y	N	N
Bacteria	Firmicutes	Clostridia	Clostridiales	Ruminococcaceae	Faecalibacterium	prausnitzii	199145	3.64593	3.64593	9.47876	-8.77779e-08	1	1	2.20959	1	N	N	N	N	Y	N	N
Bacteria	Proteobacteria	Alphaproteobacteria	Rhizobiales	Hyphomicrobiaceae	Rhodoplanes		1638797	3.63631	3.63631	9.46097	4.11776e-08	0.999838	1	4.86455	1	N	N	N	N	N	N	Y
Bacteria	Actinobacteria	Actinobacteria	Actinomycetales	Nocardioidaceae			211507	3.63458	3.63458	10.8103	0.956234	0.328156	1	4.31061	1	N	N	N	Y	N	N	N
Bacteria	Actinobacteria	Actinobacteria	Actinomycetales	Sporichthyaceae			410905	-3.62956	3.62956	10.6487	0.316005	0.574028	1	0.0609256	1	N	N	N	Y	N	N	N
Bacteria	Actinobacteria	Actinobacteria	Actinomycetales				1108954	3.59749	3.59749	9.42878	-9.55798e-08	1	1	2.61109	1	N	Y	N	N	N	N	N
Bacteria	Bacteroidetes	Cytophagia	Cytophagales	Cytophagaceae	Hymenobacter		828231	3.59617	3.59617	13.5363	0.524948	0.468752	1	0.978677	1	N	N	N	N	N	N	Y
Bacteria	Acidobacteria	Solibacteres	Solibacterales	Solibacteraceae			666038	-3.56184	3.56184	10.3774	2.74736e-07	0.999582	1	0.0142737	1	Y	N	N	N	N	N	N
Bacteria	Actinobacteria	Actinobacteria	Actinomycetales	Sporichthyaceae			569992	3.54554	3.54554	10.5514	0.803764	0.369987	1	0.269468	1	N	N	N	Y	N	N	N
Bacteria	Actinobacteria	Actinobacteria	Actinomycetales	Nocardiaceae			New.CleanUp.ReferenceOTU430	3.53085	3.53085	9.83394	-2.1382e-07	1	1	2.93254	1	N	N	N	N	N	N	Y
Bacteria	Actinobacteria	Actinobacteria	Actinomycetales	Microbacteriaceae	Salinibacterium		4310803	3.52906	3.52906	9.55052	1.37846	0.240386	1	0.372137	1	N	Y	N	N	N	N	N
Bacteria	Planctomycetes	Planctomycetia	Gemmatales	Gemmataceae			279355	3.52839	3.52839	9.49917	2.07786	0.149475	1	1.83362	1	N	Y	N	N	N	N	N
Bacteria	Proteobacteria	Gammaproteobacteria	Enterobacteriales	Enterobacteriaceae	Escherichia	coli	782953	3.48719	3.48719	9.65536	1.10897e-07	0.999734	1	2.1035	1	N	N	N	N	Y	N	N
Bacteria	Verrucomicrobia	Spartobacteria	Chthoniobacterales	Chthoniobacteraceae	Candidatus Xiphinematobacter		630306	3.47364	3.47364	9.48378	-1.30837e-07	1	1	0.169662	1	N	N	N	N	Y	N	N
Bacteria	Proteobacteria	Alphaproteobacteria	Rhizobiales	Hyphomicrobiaceae	Rhodoplanes		4369693	3.47145	3.47145	9.36219	-4.757e-08	1	1	2.02463	1	Y	N	N	N	N	N	N
Bacteria	Proteobacteria	Alphaproteobacteria	Rhizobiales	Hyphomicrobiaceae	Rhodoplanes		1125837	3.47145	3.47145	9.36219	-4.757e-08	1	1	2.02463	1	Y	N	N	N	N	N	N
Bacteria	Proteobacteria	Alphaproteobacteria	Rhizobiales	Phyllobacteriaceae	Mesorhizobium		323929	3.47145	3.47145	9.36219	-4.757e-08	1	1	2.02463	1	Y	N	N	N	N	N	N
Bacteria	Proteobacteria	Betaproteobacteria	SC-I-84				3868277	3.47145	3.47145	9.36219	-4.757e-08	1	1	2.02463	1	Y	N	N	N	N	N	N
Bacteria	Bacteroidetes	Saprospirae	Saprospirales	Chitinophagaceae			325365	3.47145	3.47145	9.36219	-4.757e-08	1	1	2.02463	1	Y	N	N	N	N	N	N
Bacteria	Proteobacteria	Alphaproteobacteria					210024	3.47145	3.47145	9.36219	-4.757e-08	1	1	2.02463	1	Y	N	N	N	N	N	N
Bacteria	Proteobacteria	Alphaproteobacteria	Ellin329				215343	3.47145	3.47145	9.36219	-4.757e-08	1	1	2.02463	1	Y	N	N	N	N	N	N
Bacteria	Proteobacteria	Alphaproteobacteria	Rhodospirillales	Acetobacteraceae			564690	3.47145	3.47145	9.36219	-4.757e-08	1	1	2.02463	1	Y	N	N	N	N	N	N
Bacteria	Proteobacteria	Alphaproteobacteria	Rhodospirillales	Rhodospirillaceae			New.CleanUp.ReferenceOTU15195	3.47145	3.47145	9.36219	-4.757e-08	1	1	2.02463	1	Y	N	N	N	N	N	N
Bacteria	Proteobacteria	Deltaproteobacteria	Myxococcales				364646	3.47145	3.47145	9.36219	-4.757e-08	1	1	2.02463	1	Y	N	N	N	N	N	N
Bacteria	Proteobacteria	Deltaproteobacteria	Myxococcales				226704	3.47145	3.47145	9.36219	-4.757e-08	1	1	2.02463	1	Y	N	N	N	N	N	N
Bacteria	Acidobacteria	Acidobacteria-6	iii1-15				4453467	3.47145	3.47145	9.36219	-4.757e-08	1	1	2.02463	1	Y	N	N	N	N	N	N
Bacteria	Acidobacteria	Acidobacteriia	Acidobacteriales	Koribacteraceae			4314933	3.47145	3.47145	9.36219	-4.757e-08	1	1	2.02463	1	Y	N	N	N	N	N	N
Bacteria	Acidobacteria	Acidobacteriia	Acidobacteriales	Koribacteraceae			2329278	3.47145	3.47145	9.36219	-4.757e-08	1	1	2.02463	1	Y	N	N	N	N	N	N
Bacteria	Acidobacteria	Acidobacteriia	Acidobacteriales	Koribacteraceae			789730	3.47145	3.47145	9.36219	-4.757e-08	1	1	2.02463	1	Y	N	N	N	N	N	N
Bacteria	Actinobacteria	Thermoleophilia	Solirubrobacterales				4465496	3.47145	3.47145	9.36219	-4.757e-08	1	1	2.02463	1	Y	N	N	N	N	N	N
Bacteria	Actinobacteria	Acidimicrobiia	Acidimicrobiales	C111			904212	3.47145	3.47145	9.36219	-4.757e-08	1	1	2.02463	1	Y	N	N	N	N	N	N
Bacteria	Actinobacteria	Actinobacteria	Actinomycetales	Micromonosporaceae			248468	3.47145	3.47145	9.36219	-4.757e-08	1	1	2.02463	1	Y	N	N	N	N	N	N
Bacteria	Actinobacteria	Actinobacteria	Actinomycetales	Mycobacteriaceae	Mycobacterium	celatum	354851	3.47145	3.47145	9.36219	-4.757e-08	1	1	2.02463	1	Y	N	N	N	N	N	N
Bacteria	Actinobacteria	Actinobacteria	Actinomycetales	Pseudonocardiaceae	Pseudonocardia		2595164	3.47145	3.47145	9.36219	-4.757e-08	1	1	2.02463	1	Y	N	N	N	N	N	N
Bacteria	Actinobacteria	Actinobacteria	Actinomycetales	Micromonosporaceae			554420	3.47145	3.47145	9.36219	-4.757e-08	1	1	2.02463	1	Y	N	N	N	N	N	N
Bacteria	Acidobacteria	Chloracidobacteria	DS-100				2315543	3.47145	3.47145	9.36219	-4.757e-08	1	1	2.02463	1	Y	N	N	N	N	N	N
Bacteria	Verrucomicrobia	Spartobacteria	Chthoniobacterales	Chthoniobacteraceae			New.CleanUp.ReferenceOTU39087	3.47145	3.47145	9.36219	-4.757e-08	1	1	2.02463	1	Y	N	N	N	N	N	N
Bacteria	Verrucomicrobia						New.CleanUp.ReferenceOTU10802	3.47145	3.47145	9.36219	-4.757e-08	1	1	2.02463	1	Y	N	N	N	N	N	N
Bacteria	Gemmatimonadetes	Gemmatimonadetes	N1423WL				4423681	3.47145	3.47145	9.36219	-4.757e-08	1	1	2.02463	1	Y	N	N	N	N	N	N
Bacteria	Proteobacteria	Gammaproteobacteria	Xanthomonadales	Sinobacteraceae	Hydrocarboniphaga	effusa	171126	3.47145	3.47145	9.36219	-4.757e-08	1	1	2.02463	1	Y	N	N	N	N	N	N
Bacteria	Proteobacteria	Gammaproteobacteria	Xanthomonadales	Xanthomonadaceae	Rhodanobacter		34580	3.47145	3.47145	9.36219	-4.757e-08	1	1	2.02463	1	Y	N	N	N	N	N	N
Bacteria	Proteobacteria	Gammaproteobacteria	Xanthomonadales	Xanthomonadaceae	Rhodanobacter		184325	3.47145	3.47145	9.36219	-4.757e-08	1	1	2.02463	1	Y	N	N	N	N	N	N
Bacteria	Firmicutes	Bacilli	Bacillales	Planococcaceae	Sporosarcina	ginsengi	4304638	3.46439	3.46439	9.31609	1.1529e-07	0.999729	1	2.77254	1	N	N	N	N	Y	N	N
Bacteria	Actinobacteria	Thermoleophilia	Solirubrobacterales	Solirubrobacteraceae			1129425	-3.45519	3.45519	10.2078	-6.95145e-07	1	1	0.346987	1	N	N	N	Y	N	N	N
Bacteria	Bacteroidetes	Cytophagia	Cytophagales	Cytophagaceae	Hymenobacter		824244	-3.44533	3.44533	10.7973	0.0279975	0.867117	1	2.01798	1	N	N	N	N	N	N	Y
Bacteria	Proteobacteria	Alphaproteobacteria	Rhizobiales	Hyphomicrobiaceae	Rhodoplanes		4302179	3.43873	3.43873	9.39752	1.92492e-07	0.99965	1	2.56136	1	N	Y	N	N	N	N	N
Bacteria	Actinobacteria	Acidimicrobiia	Acidimicrobiales	EB1017			542933	3.43873	3.43873	9.39752	1.92492e-07	0.99965	1	2.56136	1	N	Y	N	N	N	N	N
Bacteria	Bacteroidetes	Cytophagia	Cytophagales	Cytophagaceae			544711	3.43873	3.43873	9.39752	1.92492e-07	0.99965	1	2.56136	1	N	Y	N	N	N	N	N
Bacteria	Firmicutes	Bacilli	Bacillales	Bacillaceae	Bacillus		4412801	3.43214	3.43214	9.73648	1.45783e-07	0.999695	1	2.07623	1	N	N	N	N	Y	N	N
Bacteria	Proteobacteria	Betaproteobacteria	Burkholderiales	Oxalobacteraceae	Janthinobacterium		661838	-3.42128	3.42128	11.1417	1.85479	0.173252	1	4.89751	1	N	N	N	N	N	Y	N
Bacteria	Bacteroidetes	Saprospirae	Saprospirales	Chitinophagaceae			939101	3.41022	3.41022	9.39251	1.746e-07	0.999667	1	4.63613	1	N	Y	N	N	N	N	N
Bacteria	Actinobacteria	Actinobacteria	Actinomycetales				373239	-3.40011	3.40011	10.2526	0.00216578	0.962882	1	2.91465	1	N	N	N	N	N	N	Y
Bacteria	Actinobacteria	Acidimicrobiia	Acidimicrobiales	C111			825112	3.38247	3.38247	9.44466	1.83806	0.175203	1	0.586307	1	N	Y	N	N	N	N	N
Bacteria	Proteobacteria	Alphaproteobacteria	Caulobacterales	Caulobacteraceae			673010	3.3518	3.3518	9.41882	1.70134	0.192137	1	0.436565	1	N	Y	N	N	N	N	N
Bacteria	Bacteroidetes	Cytophagia	Cytophagales	Cytophagaceae			4322804	3.35025	3.35025	9.38244	1.38767e-07	0.999703	1	2.56136	1	N	Y	N	N	N	N	N
Bacteria	Proteobacteria	Alphaproteobacteria	Sphingomonadales	Sphingomonadaceae	Sphingomonas		New.CleanUp.ReferenceOTU26306	3.34821	3.34821	10.5924	0.285865	0.592892	1	5.81598	1	N	N	N	N	N	N	Y
Bacteria	Actinobacteria	Thermoleophilia	Solirubrobacterales				333731	3.31346	3.31346	9.42201	1.72712	0.188803	1	0.586307	1	N	Y	N	N	N	N	N
Bacteria	Proteobacteria	Betaproteobacteria	Burkholderiales	Comamonadaceae			4477199	3.30867	3.30867	9.41387	1.675	0.195615	1	0.435741	1	N	Y	N	N	N	N	N
Bacteria	Acidobacteria	Acidobacteriia	Acidobacteriales	Acidobacteriaceae			1110562	-3.29652	3.29652	9.4475	5.63441e-08	0.999811	1	2.92009	1	Y	N	N	N	N	N	N
Bacteria	Bacteroidetes	Bacteroidia	Bacteroidales	Bacteroidaceae	Bacteroides		4381553	-3.29652	3.29652	9.4475	5.63441e-08	0.999811	1	2.92009	1	Y	N	N	N	N	N	N
Bacteria	Proteobacteria	Gammaproteobacteria	Enterobacteriales	Enterobacteriaceae			668514	-3.29652	3.29652	9.4475	5.63441e-08	0.999811	1	2.92009	1	Y	N	N	N	N	N	N
Bacteria	Actinobacteria	Actinobacteria	Actinomycetales	Sporichthyaceae			4332665	-3.29232	3.29232	9.78281	0.0122396	0.911909	1	1.89209	1	N	N	N	N	N	N	Y
Bacteria	Proteobacteria	Alphaproteobacteria	Rhodospirillales	Acetobacteraceae			407742	3.26373	3.26373	9.40891	1.64847	0.199192	1	0.436565	1	N	Y	N	N	N	N	N
Bacteria	Proteobacteria	Alphaproteobacteria	Rhizobiales	Phyllobacteriaceae	Aminobacter		1123592	3.26373	3.26373	9.40891	1.64847	0.199192	1	0.436565	1	N	Y	N	N	N	N	N
Bacteria	Actinobacteria	Thermoleophilia	Gaiellales	Gaiellaceae			1143223	3.26174	3.26174	9.50875	1.09876e-07	0.999736	1	3.96946	1	N	N	N	N	Y	N	N
Bacteria	Proteobacteria	Alphaproteobacteria	Sphingomonadales	Sphingomonadaceae	Novosphingobium		4318801	3.25859	3.25859	10.0686	7.58677e-08	0.99978	1	17.1856	0.599	N	N	N	N	N	N	Y
Bacteria	Actinobacteria	Actinobacteria	Actinomycetales	Williamsiaceae	Williamsia		820575	-3.1969	3.1969	10.6786	2.28486	0.130667	1	13.9876	0.885	N	N	N	N	N	Y	N
Bacteria	Proteobacteria	Betaproteobacteria	Burkholderiales	Comamonadaceae	Acidovorax		818450	3.15469	3.15469	9.58659	8.16341e-08	0.999772	1	0.017301	1	N	N	N	N	N	N	Y
Bacteria	Proteobacteria	Gammaproteobacteria	Pseudomonadales	Pseudomonadaceae	Pseudomonas		4456889	3.15178	3.15178	13.1045	-1.94946e-07	1	1	7.60299	1	N	N	N	N	N	Y	N
Bacteria	Proteobacteria	Betaproteobacteria	Burkholderiales	Oxalobacteraceae			3875675	-3.07412	3.07412	11.2887	0.0912136	0.762645	1	2.85695	1	N	N	N	N	N	N	Y
Bacteria	Actinobacteria	Actinobacteria	Actinomycetales	Micrococcaceae	Arthrobacter	psychrolactophilus	4401816	3.07176	3.07176	10.8026	0.214922	0.642944	1	7.2699	1	N	N	N	N	N	N	Y
Bacteria	Proteobacteria	Alphaproteobacteria	Caulobacterales	Caulobacteraceae			207510	3.06529	3.06529	9.34498	-5.03694e-08	1	1	2.54356	1	N	Y	N	N	N	N	N
Bacteria	Firmicutes	Clostridia	Clostridiales	Ruminococcaceae	Ruminococcus		4476065	3.06529	3.06529	9.34498	-5.03694e-08	1	1	2.54356	1	N	Y	N	N	N	N	N
Bacteria	Actinobacteria	Actinobacteria	Actinomycetales	Nakamurellaceae			1072801	3.05373	3.05373	9.63164	6.97891e-08	0.999789	1	12.4458	0.966	N	N	N	N	N	Y	N
Bacteria	Proteobacteria	Alphaproteobacteria	Sphingomonadales	Sphingomonadaceae			549682	-3.04437	3.04437	10.0707	3.6613e-07	0.999517	1	0.10026	1	N	N	N	Y	N	N	N
Bacteria	Actinobacteria	Actinobacteria	Actinomycetales	Streptomycetaceae			129342	3.03198	3.03198	9.54725	8.09208e-08	0.999773	1	0.0110106	1	N	N	N	N	Y	N	N
Bacteria	Proteobacteria	Alphaproteobacteria	Sphingomonadales	Sphingomonadaceae	Kaistobacter		767841	2.97182	2.97182	9.33464	-8.25365e-08	1	1	2.54356	1	N	Y	N	N	N	N	N
Bacteria	Proteobacteria	Betaproteobacteria	SC-I-84				555772	2.97182	2.97182	9.33464	-8.25365e-08	1	1	2.54356	1	N	Y	N	N	N	N	N
Bacteria	Bacteroidetes	Saprospirae	Saprospirales	Chitinophagaceae	Flavisolibacter		4376272	2.97182	2.97182	9.33464	-8.25365e-08	1	1	2.54356	1	N	Y	N	N	N	N	N
Bacteria	Bacteroidetes	Saprospirae	Saprospirales	Chitinophagaceae			1072562	2.97182	2.97182	9.33464	-8.25365e-08	1	1	2.54356	1	N	Y	N	N	N	N	N
Bacteria	Bacteroidetes	Saprospirae	Saprospirales	Chitinophagaceae			282480	2.97182	2.97182	9.33464	-8.25365e-08	1	1	2.54356	1	N	Y	N	N	N	N	N
Bacteria	Proteobacteria	Alphaproteobacteria	Caulobacterales	Caulobacteraceae			1049750	2.97182	2.97182	9.33464	-8.25365e-08	1	1	2.54356	1	N	Y	N	N	N	N	N
Bacteria	Proteobacteria	Alphaproteobacteria	Rhodospirillales	Acetobacteraceae			43037	2.97182	2.97182	9.33464	-8.25365e-08	1	1	2.54356	1	N	Y	N	N	N	N	N
Bacteria	Acidobacteria	Acidobacteriia	Acidobacteriales	Acidobacteriaceae	Granulicella	paludicola	278301	2.97182	2.97182	9.33464	-8.25365e-08	1	1	2.54356	1	N	Y	N	N	N	N	N
Bacteria	Proteobacteria	Deltaproteobacteria	Myxococcales				510937	2.97182	2.97182	9.33464	-8.25365e-08	1	1	2.54356	1	N	Y	N	N	N	N	N
Bacteria	Proteobacteria	Deltaproteobacteria	Myxococcales				699114	2.97182	2.97182	9.33464	-8.25365e-08	1	1	2.54356	1	N	Y	N	N	N	N	N
Bacteria	Proteobacteria	Deltaproteobacteria	Myxococcales				4329855	2.97182	2.97182	9.33464	-8.25365e-08	1	1	2.54356	1	N	Y	N	N	N	N	N
Bacteria	Acidobacteria	Acidobacteria-6	iii1-15				703224	2.97182	2.97182	9.33464	-8.25365e-08	1	1	2.54356	1	N	Y	N	N	N	N	N
Bacteria	Acidobacteria	Solibacteres	Solibacterales	Solibacteraceae	Candidatus Solibacter		1127161	2.97182	2.97182	9.33464	-8.25365e-08	1	1	2.54356	1	N	Y	N	N	N	N	N
Bacteria	Actinobacteria	Actinobacteria	Actinomycetales	Pseudonocardiaceae	Pseudonocardia		815305	2.97182	2.97182	9.33464	-8.25365e-08	1	1	2.54356	1	N	Y	N	N	N	N	N
Bacteria	Chloroflexi	Anaerolineae	SBR1031	A4b			New.CleanUp.ReferenceOTU24819	2.97182	2.97182	9.33464	-8.25365e-08	1	1	2.54356	1	N	Y	N	N	N	N	N
Bacteria	Chloroflexi	Chloroflexi	Roseiflexales	Kouleothrixaceae			220353	2.97182	2.97182	9.33464	-8.25365e-08	1	1	2.54356	1	N	Y	N	N	N	N	N
Bacteria	Verrucomicrobia	Methylacidiphilae	Methylacidiphilales	LD19			New.CleanUp.ReferenceOTU1899	2.97182	2.97182	9.33464	-8.25365e-08	1	1	2.54356	1	N	Y	N	N	N	N	N
Bacteria	Proteobacteria	Gammaproteobacteria	Thiotrichales	Piscirickettsiaceae			548961	2.97182	2.97182	9.33464	-8.25365e-08	1	1	2.54356	1	N	Y	N	N	N	N	N
Bacteria	Proteobacteria	Gammaproteobacteria	Xanthomonadales	Xanthomonadaceae	Dokdonella		1125608	2.97182	2.97182	9.33464	-8.25365e-08	1	1	2.54356	1	N	Y	N	N	N	N	N
Bacteria	Proteobacteria	Betaproteobacteria	A21b	UD5			142384	2.97182	2.97182	9.33464	-8.25365e-08	1	1	2.54356	1	N	Y	N	N	N	N	N
Bacteria	Proteobacteria	Alphaproteobacteria	Rhizobiales	Rhizobiaceae	Rhizobium	leguminosarum	4338661	2.97182	2.97182	9.33464	-8.25365e-08	1	1	2.54356	1	N	Y	N	N	N	N	N
Bacteria	Actinobacteria	Thermoleophilia	Solirubrobacterales				962282	2.96781	2.96781	9.47473	1.86252	0.172359	1	1.51549	1	N	Y	N	N	N	N	N
Bacteria	Proteobacteria	Alphaproteobacteria	Rhizobiales	Bradyrhizobiaceae			216805	2.9553	2.9553	9.5042	1.95076	0.16253	1	1.64988	1	N	Y	N	N	N	N	N
Bacteria	Actinobacteria	Actinobacteria	Actinomycetales	Frankiaceae			224494	-2.95015	2.95015	10.6138	0.163935	0.685566	1	6.60058	1	N	N	N	N	N	N	Y
Bacteria	Proteobacteria	Betaproteobacteria	Ellin6067				1148005	2.93568	2.93568	9.45996	1.8072	0.178869	1	3.39642	1	N	Y	N	N	N	N	N
Bacteria	Acidobacteria	Sva0725	Sva0725				4434889	2.9112	2.9112	9.48242	1.87232	0.171234	1	4.46806	1	N	Y	N	N	N	N	N
Bacteria	Proteobacteria	Alphaproteobacteria	Rhodospirillales	Acetobacteraceae			32348	2.86054	2.86054	10.9378	-8.40024e-08	1	1	1.16009	1	N	N	N	Y	N	N	N
Bacteria	Proteobacteria	Alphaproteobacteria	Rhizobiales	Methylocystaceae			4418684	-2.85748	2.85748	12.2529	0.28446	0.593802	1	1.24621	1	N	N	N	N	N	N	Y
Bacteria	Planctomycetes	Planctomycetia	Gemmatales	Gemmataceae			New.ReferenceOTU285	-2.84873	2.84873	9.51445	-8.07254e-05	1	1	0.628918	1	N	N	N	Y	N	N	N
Bacteria	Actinobacteria	Actinobacteria	Actinomycetales	Frankiaceae			73544	-2.84851	2.84851	11.0309	9.52427e-07	1	1	0.0845771	1	N	N	N	N	Y	N	N
Bacteria	Acidobacteria	Acidobacteriia	Acidobacteriales	Acidobacteriaceae	Terriglobus		212239	-2.82062	2.82062	10.4403	0.455651	0.499676	1	1.78507	1	N	N	N	N	N	N	Y
Bacteria	Actinobacteria	Thermoleophilia	Gaiellales	Gaiellaceae			811263	2.78692	2.78692	9.40389	1.57634	0.209312	1	1.12594	1	N	Y	N	N	N	N	N
Bacteria	Firmicutes	Clostridia	Clostridiales	Ruminococcaceae	Ruminococcus	bromii	146554	2.77044	2.77044	9.67937	2.92319e-07	0.999569	1	6.6825	1	N	N	N	N	Y	N	N
Bacteria	Proteobacteria	Alphaproteobacteria	Rhizobiales	Bradyrhizobiaceae	Bradyrhizobium		259272	-2.7402	2.7402	11.6849	2.49046	0.114563	1	4.70244	1	N	N	N	Y	N	N	N
Bacteria	Verrucomicrobia	Spartobacteria	Chthoniobacterales	Chthoniobacteraceae	DA101		223724	-2.73237	2.73237	10.6048	6.83549e-07	0.99934	1	2.50927	1	N	N	N	N	Y	N	N
Bacteria	Actinobacteria	Thermoleophilia	Solirubrobacterales				974817	2.70315	2.70315	9.3989	1.54146	0.214424	1	1.12594	1	N	Y	N	N	N	N	N
Bacteria	Proteobacteria	Alphaproteobacteria	Caulobacterales	Caulobacteraceae	Asticcacaulis	biprosthecium	4357324	2.69846	2.69846	9.47526	5.72086e-08	0.999809	1	0.341078	1	N	N	N	N	N	Y	N
Bacteria	Proteobacteria	Betaproteobacteria	Burkholderiales	Oxalobacteraceae	Herbaspirillum		254938	2.63238	2.63238	9.41068	1.20226e-07	0.999723	1	0.566691	1	N	N	N	N	N	N	Y
Bacteria	Proteobacteria	Alphaproteobacteria	Rhodospirillales	Acetobacteraceae			361359	2.63227	2.63227	10.2502	2.69894	0.10044	1	4.45336	1	N	N	N	N	N	Y	N
Bacteria	Proteobacteria	Deltaproteobacteria	Myxococcales				4472969	2.63175	2.63175	9.37559	1.42744	0.232206	1	1.12594	1	N	Y	N	N	N	N	N
Bacteria	Bacteroidetes	Bacteroidia	Bacteroidales	Rikenellaceae			4453609	-2.61542	2.61542	9.86005	-2.18857e-07	1	1	0.0169418	1	N	N	Y	N	N	N	N
Bacteria	Proteobacteria	Alphaproteobacteria	Rhizobiales	Methylocystaceae			754628	-2.58103	2.58103	9.55057	3.10374e-09	0.999956	1	7.70846	1	N	N	N	Y	N	N	N
Bacteria	Proteobacteria	Gammaproteobacteria	Xanthomonadales	Xanthomonadaceae	Luteibacter	rhizovicinus	241289	-2.52947	2.52947	9.66947	0.446004	0.504251	1	6.08153	1	N	N	N	N	N	Y	N
Bacteria	Actinobacteria	Thermoleophilia	Solirubrobacterales				512148	-2.52281	2.52281	9.78346	6.23761e-08	0.999801	1	0.518045	1	N	N	N	Y	N	N	N
Bacteria	Bacteroidetes	Cytophagia	Cytophagales	Cytophagaceae	Hymenobacter		1145153	2.49108	2.49108	10.8753	0.451944	0.501426	1	0.0525423	1	N	N	N	N	N	Y	N
Bacteria	Proteobacteria	Alphaproteobacteria	Rhizobiales	Rhizobiaceae	Rhizobium		5364	-2.44949	2.44949	14.0396	0.164905	0.684687	1	2.98546	1	N	N	N	N	N	N	Y
Bacteria	Bacteroidetes	Sphingobacteriia	Sphingobacteriales	Sphingobacteriaceae	Pedobacter		862357	2.42841	2.42841	9.60327	0.560344	0.454136	1	0.958286	1	N	N	N	N	N	Y	N
Bacteria	Proteobacteria	Gammaproteobacteria	Pseudomonadales	Pseudomonadaceae	Pseudomonas	veronii	4386920	-2.36235	2.36235	13.3691	0.114355	0.735246	1	4.31078	1	N	N	N	N	N	Y	N
Bacteria	Actinobacteria	Actinobacteria	Actinomycetales	Nakamurellaceae			220524	-2.35325	2.35325	11.9826	0.000141687	0.990503	1	1.52077	1	N	N	N	N	N	N	Y
Bacteria	Proteobacteria	Alphaproteobacteria	Sphingomonadales	Sphingomonadaceae	Sphingobium		509021	2.34857	2.34857	9.29061	9.89134e-08	0.999749	1	1.71756	1	N	Y	N	N	N	N	N
Bacteria	Bacteroidetes	Saprospirae	Saprospirales	Chitinophagaceae			879229	2.34857	2.34857	9.29061	9.89134e-08	0.999749	1	1.71756	1	N	Y	N	N	N	N	N
Bacteria	Proteobacteria	Alphaproteobacteria	Caulobacterales	Caulobacteraceae	Asticcacaulis		850137	2.34857	2.34857	9.29061	9.89134e-08	0.999749	1	1.71756	1	N	Y	N	N	N	N	N
Bacteria	Acidobacteria	Chloracidobacteria	RB41	Ellin6075			4445083	2.34857	2.34857	9.29061	9.89134e-08	0.999749	1	1.71756	1	N	Y	N	N	N	N	N
Bacteria	Verrucomicrobia	Opitutae	Opitutales	Opitutaceae	Opitutus		350772	2.34857	2.34857	9.29061	9.89134e-08	0.999749	1	1.71756	1	N	Y	N	N	N	N	N
Bacteria	Proteobacteria	Gammaproteobacteria	Enterobacteriales	Enterobacteriaceae	Citrobacter		814442	2.34857	2.34857	9.29061	9.89134e-08	0.999749	1	1.71756	1	N	Y	N	N	N	N	N
Bacteria	Proteobacteria	Gammaproteobacteria	Enterobacteriales	Enterobacteriaceae	Serratia	marcescens	4416113	2.34857	2.34857	9.29061	9.89134e-08	0.999749	1	1.71756	1	N	Y	N	N	N	N	N
Bacteria	Proteobacteria	Alphaproteobacteria	Rhizobiales	Hyphomicrobiaceae	Devosia		4452721	2.34857	2.34857	9.29061	9.89134e-08	0.999749	1	1.71756	1	N	Y	N	N	N	N	N
Bacteria	Bacteroidetes	Sphingobacteriia	Sphingobacteriales	Sphingobacteriaceae			4320526	2.27913	2.27913	9.35885	5.73051e-09	0.99994	1	2.88108	1	N	Y	N	N	N	N	N
Bacteria	Proteobacteria	Gammaproteobacteria	Pseudomonadales	Pseudomonadaceae	Pseudomonas		2468881	2.26667	2.26667	9.62639	2.3029e-08	0.999879	1	4.38524	1	N	N	N	N	N	Y	N
Bacteria	Proteobacteria	Alphaproteobacteria	Rhizobiales	Xanthobacteraceae	Labrys		208637	2.26188	2.26188	9.28529	5.21495e-08	0.999818	1	1.71756	1	N	Y	N	N	N	N	N
Bacteria	Bacteroidetes	Saprospirae	Saprospirales	Chitinophagaceae			887484	2.26188	2.26188	9.28529	5.21495e-08	0.999818	1	1.71756	1	N	Y	N	N	N	N	N
Bacteria	Bacteroidetes	Saprospirae	Saprospirales	Chitinophagaceae			352485	2.26188	2.26188	9.28529	5.21495e-08	0.999818	1	1.71756	1	N	Y	N	N	N	N	N
Bacteria	Bacteroidetes	Saprospirae	Saprospirales	Chitinophagaceae			363617	2.26188	2.26188	9.28529	5.21495e-08	0.999818	1	1.71756	1	N	Y	N	N	N	N	N
Bacteria	Bacteroidetes	Saprospirae	Saprospirales	Chitinophagaceae	Sediminibacterium		772410	2.26188	2.26188	9.28529	5.21495e-08	0.999818	1	1.71756	1	N	Y	N	N	N	N	N
Bacteria	Proteobacteria	Alphaproteobacteria	Caulobacterales	Caulobacteraceae	Phenylobacterium		4341461	2.26188	2.26188	9.28529	5.21495e-08	0.999818	1	1.71756	1	N	Y	N	N	N	N	N
Bacteria	Proteobacteria	Deltaproteobacteria	Syntrophobacterales	Syntrophobacteraceae			4260136	2.26188	2.26188	9.28529	5.21495e-08	0.999818	1	1.71756	1	N	Y	N	N	N	N	N
Bacteria	Actinobacteria	Thermoleophilia	Solirubrobacterales	Patulibacteraceae			857566	2.26188	2.26188	9.28529	5.21495e-08	0.999818	1	1.71756	1	N	Y	N	N	N	N	N
Bacteria	Actinobacteria	Acidimicrobiia	Acidimicrobiales				223441	2.26188	2.26188	9.28529	5.21495e-08	0.999818	1	1.71756	1	N	Y	N	N	N	N	N
Bacteria	Chloroflexi	Anaerolineae	SBR1031	A4b			New.CleanUp.ReferenceOTU5752	2.26188	2.26188	9.28529	5.21495e-08	0.999818	1	1.71756	1	N	Y	N	N	N	N	N
Bacteria	Chloroflexi	Anaerolineae	SBR1031	A4b			New.CleanUp.ReferenceOTU37281	2.26188	2.26188	9.28529	5.21495e-08	0.999818	1	1.71756	1	N	Y	N	N	N	N	N
Bacteria	Armatimonadetes	Armatimonadia	FW68				137180	2.26188	2.26188	9.28529	5.21495e-08	0.999818	1	1.71756	1	N	Y	N	N	N	N	N
Bacteria	Verrucomicrobia	Opitutae	Opitutales	Opitutaceae	Opitutus		592129	2.26188	2.26188	9.28529	5.21495e-08	0.999818	1	1.71756	1	N	Y	N	N	N	N	N
Bacteria	Verrucomicrobia	Opitutae	Opitutales	Opitutaceae			697714	2.26188	2.26188	9.28529	5.21495e-08	0.999818	1	1.71756	1	N	Y	N	N	N	N	N
Bacteria	Verrucomicrobia	Spartobacteria	Chthoniobacterales	Chthoniobacteraceae	Ellin506		2391398	2.26188	2.26188	9.28529	5.21495e-08	0.999818	1	1.71756	1	N	Y	N	N	N	N	N
Bacteria	Verrucomicrobia	Methylacidiphilae	Methylacidiphilales				156660	2.26188	2.26188	9.28529	5.21495e-08	0.999818	1	1.71756	1	N	Y	N	N	N	N	N
Bacteria	Verrucomicrobia	Spartobacteria	Chthoniobacterales	Chthoniobacteraceae	Candidatus Xiphinematobacter		221896	2.26188	2.26188	9.28529	5.21495e-08	0.999818	1	1.71756	1	N	Y	N	N	N	N	N
Bacteria	Bacteroidetes	Sphingobacteriia	Sphingobacteriales	Sphingobacteriaceae			736099	2.26188	2.26188	9.28529	5.21495e-08	0.999818	1	1.71756	1	N	Y	N	N	N	N	N
Bacteria	Bacteroidetes	Sphingobacteriia	Sphingobacteriales				928574	2.26188	2.26188	9.28529	5.21495e-08	0.999818	1	1.71756	1	N	Y	N	N	N	N	N
Bacteria	Bacteroidetes	Cytophagia	Cytophagales	Cytophagaceae			925247	2.26188	2.26188	9.28529	5.21495e-08	0.999818	1	1.71756	1	N	Y	N	N	N	N	N
Bacteria	Proteobacteria	Gammaproteobacteria	Xanthomonadales	Xanthomonadaceae			160366	2.26188	2.26188	9.28529	5.21495e-08	0.999818	1	1.71756	1	N	Y	N	N	N	N	N
Bacteria	Proteobacteria	Gammaproteobacteria	Xanthomonadales	Xanthomonadaceae			223989	2.26188	2.26188	9.28529	5.21495e-08	0.999818	1	1.71756	1	N	Y	N	N	N	N	N
Bacteria	Proteobacteria	Gammaproteobacteria	Xanthomonadales	Xanthomonadaceae			105699	2.26188	2.26188	9.28529	5.21495e-08	0.999818	1	1.71756	1	N	Y	N	N	N	N	N
Bacteria	Proteobacteria	Betaproteobacteria	A21b	EB1003			New.CleanUp.ReferenceOTU3054	2.26188	2.26188	9.28529	5.21495e-08	0.999818	1	1.71756	1	N	Y	N	N	N	N	N
Bacteria	Firmicutes	Clostridia	Clostridiales	Lachnospiraceae	Roseburia	faecis	177515	2.24435	2.24435	9.65548	2.24798e-08	0.99988	1	0.00729777	1	N	Y	N	N	N	N	N
Bacteria	Gemmatimonadetes	Gemmatimonadetes	Gemmatimonadales	Gemmatimonadaceae	Gemmatimonas		1044938	2.24435	2.24435	9.65548	2.24798e-08	0.99988	1	0.00729777	1	N	Y	N	N	N	N	N
Bacteria	Bacteroidetes	Saprospirae	Saprospirales	Chitinophagaceae			1857060	2.24435	2.24435	9.65548	2.24798e-08	0.99988	1	0.00729777	1	N	Y	N	N	N	N	N
Bacteria	Proteobacteria	Gammaproteobacteria	Enterobacteriales	Enterobacteriaceae	Sodalis		261110	2.217	2.217	16.2753	-1.99228e-07	1	1	4.74112	1	N	N	N	N	Y	N	N
Bacteria	Proteobacteria	Alphaproteobacteria	Rhizobiales	Hyphomicrobiaceae	Devosia		813954	-2.20608	2.20608	9.8252	0.0296364	0.863321	1	0.317947	1	N	N	N	Y	N	N	N
Bacteria	Proteobacteria	Alphaproteobacteria	Sphingomonadales				1129599	2.10215	2.10215	9.44958	-1.29665e-07	1	1	3.33622	1	N	N	N	N	N	Y	N
Bacteria	Proteobacteria	Betaproteobacteria	Burkholderiales	Burkholderiaceae	Burkholderia		135993	2.08459	2.08459	9.39017	6.9229e-08	0.99979	1	0.294519	1	N	N	N	N	N	Y	N
Bacteria	Bacteroidetes	Bacteroidia	Bacteroidales	Bacteroidaceae	Bacteroides		3588390	-2.05943	2.05943	9.44892	-3.58372e-08	1	1	0.0211952	1	N	N	Y	N	N	N	N
Bacteria	Proteobacteria	Betaproteobacteria	Burkholderiales	Oxalobacteraceae	Janthinobacterium		4473645	-2.05616	2.05616	9.64031	1.79995e-07	0.999661	1	6.40304	1	N	N	N	N	N	Y	N
Bacteria	Proteobacteria	Alphaproteobacteria	Sphingomonadales	Sphingomonadaceae	Sphingomonas	wittichii	331282	2.0474	2.0474	9.87687	-6.1066e-07	1	1	2.08556	1	N	N	N	N	N	Y	N
Bacteria	Bacteroidetes	Cytophagia	Cytophagales	Cytophagaceae			111136	2.04522	2.04522	9.3975	9.58432e-08	0.999753	1	5.85002	1	N	N	N	N	N	Y	N
Bacteria	Bacteroidetes	Saprospirae	Saprospirales	Chitinophagaceae			1013954	2.04476	2.04476	9.41014	1.15258e-07	0.999729	1	0.214138	1	N	N	N	N	N	Y	N
Bacteria	Actinobacteria	Actinobacteria	Actinomycetales	Micromonosporaceae			688259	-1.98103	1.98103	9.77904	0.0993032	0.752673	1	0.892767	1	N	N	N	Y	N	N	N
Bacteria	Proteobacteria	Betaproteobacteria	IS-44				1119166	1.94224	1.94224	9.46663	-2.45276e-08	1	1	0.00677945	1	N	Y	N	N	N	N	N
Bacteria	Proteobacteria	Deltaproteobacteria	Myxococcales	Polyangiaceae			1017063	1.94224	1.94224	9.46663	-2.45276e-08	1	1	0.00677945	1	N	Y	N	N	N	N	N
Bacteria	Acidobacteria	Acidobacteria-6	iii1-15				1126015	1.94224	1.94224	9.46663	-2.45276e-08	1	1	0.00677945	1	N	Y	N	N	N	N	N
Bacteria	Acidobacteria	Acidobacteria-6	iii1-15				4428749	1.94224	1.94224	9.46663	-2.45276e-08	1	1	0.00677945	1	N	Y	N	N	N	N	N
Bacteria	Acidobacteria	Acidobacteriia	Acidobacteriales	Koribacteraceae	Candidatus Koribacter		806280	1.94224	1.94224	9.46663	-2.45276e-08	1	1	0.00677945	1	N	Y	N	N	N	N	N
Bacteria	Acidobacteria	Solibacteres	Solibacterales				564196	1.94224	1.94224	9.46663	-2.45276e-08	1	1	0.00677945	1	N	Y	N	N	N	N	N
Bacteria	Proteobacteria	Betaproteobacteria	A21b	UD5			221903	1.94224	1.94224	9.46663	-2.45276e-08	1	1	0.00677945	1	N	Y	N	N	N	N	N
Bacteria	Proteobacteria	Alphaproteobacteria	Caulobacterales	Caulobacteraceae	Mycoplana		4457554	1.93673	1.93673	9.57954	0.116185	0.733215	1	2.28166	1	N	N	N	N	N	Y	N
Bacteria	Proteobacteria	Alphaproteobacteria	Sphingomonadales	Sphingomonadaceae	Novosphingobium		4319587	-1.93228	1.93228	9.89499	-6.22046e-09	1	1	7.70384	1	N	N	Y	N	N	N	N
Bacteria	Actinobacteria	Actinobacteria	Actinomycetales	Nocardioidaceae	Aeromicrobium		140401	1.92315	1.92315	9.41042	1.79801e-07	0.999662	1	4.15826	1	N	N	N	N	N	Y	N
Bacteria	Proteobacteria	Betaproteobacteria	Burkholderiales	Oxalobacteraceae	Janthinobacterium		818527	1.89578	1.89578	13.0516	2.53308e-07	0.999763	1	0.957791	1	N	N	N	N	N	Y	N
Bacteria	Proteobacteria	Alphaproteobacteria	Sphingomonadales	Sphingomonadaceae	Sphingomonas		102915	-1.86217	1.86217	15.167	0.098748	0.753342	1	3.78435	1	N	N	N	N	N	N	Y
Bacteria	Gemmatimonadetes	Gemmatimonadetes	Gemmatimonadales	Ellin5301			557467	-1.84955	1.84955	9.48674	-1.36723e-07	1	1	3.47595	1	Y	N	N	N	N	N	N
Bacteria	Actinobacteria	Actinobacteria	Actinomycetales	Streptomycetaceae			1122474	-1.81045	1.81045	9.95804	-1.29396e-07	1	1	0.146297	1	Y	N	N	N	N	N	N
Bacteria	Proteobacteria	Alphaproteobacteria	Sphingomonadales	Sphingomonadaceae	Sphingomonas		4344371	1.77332	1.77332	9.5794	1.19859e-07	0.999724	1	0.783382	1	N	N	N	N	Y	N	N
Bacteria	Actinobacteria	Thermoleophilia	Solirubrobacterales				927367	1.73214	1.73214	10.1831	-2.92131e-07	1	1	3.33741	1	N	N	N	N	N	N	Y
Bacteria	Actinobacteria	Actinobacteria	Actinomycetales	Kineosporiaceae			915240	-1.71312	1.71312	11.4764	0.0207009	0.885599	1	0.559753	1	N	N	N	N	N	N	Y
Bacteria	Proteobacteria	Alphaproteobacteria	Rhodospirillales	Acetobacteraceae			216023	-1.6701	1.6701	9.3735	2.58737e-08	0.999872	1	8.94571e-05	1	N	N	Y	N	N	N	N
Bacteria	Proteobacteria	Gammaproteobacteria	Pseudomonadales	Pseudomonadaceae	Pseudomonas	umsongensis	270842	-1.65832	1.65832	9.62038	-4.32999e-09	1	1	2.0059	1	N	N	Y	N	N	N	N
Bacteria	Gemmatimonadetes	Gemm-1					2984011	1.64478	1.64478	9.79947	7.52979e-08	0.999781	1	0.0651503	1	Y	N	N	N	N	N	N
Bacteria	Proteobacteria	Alphaproteobacteria	Rhizobiales	Methylocystaceae			106732	-1.59414	1.59414	9.35822	2.19087e-08	0.999882	1	8.94571e-05	1	N	N	Y	N	N	N	N
Bacteria	Proteobacteria	Alphaproteobacteria	Caulobacterales	Caulobacteraceae	Caulobacter		161154	-1.59117	1.59117	9.57069	-3.29464e-09	1	1	2.0093	1	N	N	Y	N	N	N	N
Bacteria	Proteobacteria	Alphaproteobacteria	Rhodospirillales	Acetobacteraceae			812652	1.59098	1.59098	13.1897	0.14244	0.705874	1	0.456192	1	N	N	N	N	N	N	Y
Bacteria	Bacteroidetes	Sphingobacteriia	Sphingobacteriales	Sphingobacteriaceae			809894	-1.57053	1.57053	9.90057	5.3335e-06	0.998157	1	2.21091	1	N	N	N	N	N	Y	N
Bacteria	Bacteroidetes	Sphingobacteriia	Sphingobacteriales	Sphingobacteriaceae			1088120	1.55872	1.55872	11.3548	-3.85347e-08	1	1	9.04525	1	N	N	N	N	N	Y	N
Bacteria	Proteobacteria	Gammaproteobacteria	Xanthomonadales	Sinobacteraceae			279138	1.53634	1.53634	9.3222	3.59351e-08	0.999849	1	0.0866278	1	N	N	N	N	N	Y	N
Bacteria	Acidobacteria	Acidobacteriia	Acidobacteriales	Acidobacteriaceae	Edaphobacter		568398	1.51206	1.51206	9.34254	1.00981e-09	0.999975	1	0.00547487	1	N	Y	N	N	N	N	N
Bacteria	Proteobacteria	Alphaproteobacteria	Rhizobiales	Rhizobiaceae	Rhizobium		4304056	-1.5095	1.5095	9.72471	3.0984e-08	0.99986	1	8.16485	1	N	N	Y	N	N	N	N
Bacteria	Proteobacteria	Gammaproteobacteria	Enterobacteriales	Enterobacteriaceae	Pantoea	agglomerans	1123414	-1.50559	1.50559	9.53756	1.6317e-08	0.999898	1	4.03585	1	N	N	Y	N	N	N	N
Bacteria	Bacteroidetes	Bacteroidia	Bacteroidales	Bacteroidaceae	Bacteroides	caccae	193528	1.49359	1.49359	9.55703	1.60158e-08	0.999899	1	1.49094	1	N	N	N	N	N	Y	N
Bacteria	Proteobacteria	Betaproteobacteria	Burkholderiales	Comamonadaceae	Polaromonas		4422321	-1.42036	1.42036	9.46629	-2.18254e-09	1	1	2.02346	1	N	N	Y	N	N	N	N
Bacteria	Proteobacteria	Betaproteobacteria	Burkholderiales	Comamonadaceae	Rhodoferax		1127804	1.41843	1.41843	9.67931	0.450681	0.502024	1	0.0328338	1	N	N	N	N	N	Y	N
Bacteria	Bacteroidetes	Sphingobacteriia	Sphingobacteriales	Sphingobacteriaceae			3833747	1.38208	1.38208	9.59338	1.66078e-07	0.999675	1	8.56474	1	N	N	N	N	N	Y	N
Bacteria	Bacteroidetes	Sphingobacteriia	Sphingobacteriales	Sphingobacteriaceae			1135313	-1.37987	1.37987	9.49101	1.02109	0.312279	1	0.954851	1	N	N	N	N	N	Y	N
Bacteria	Bacteroidetes	Sphingobacteriia	Sphingobacteriales	Sphingobacteriaceae			851113	1.37768	1.37768	9.34459	7.23032e-08	0.999785	1	4.15373	1	N	N	N	N	N	Y	N
Bacteria	Actinobacteria	Thermoleophilia	Solirubrobacterales				757795	-1.32104	1.32104	9.41577	-6.10905e-09	1	1	2.01456	1	N	N	Y	N	N	N	N
Bacteria	Actinobacteria	Actinobacteria	Actinomycetales	Kineosporiaceae			190663	-1.31938	1.31938	9.68804	1.05014e-07	0.999741	1	0.498377	1	N	N	N	N	N	N	Y
Bacteria	Bacteroidetes	Sphingobacteriia	Sphingobacteriales	Sphingobacteriaceae			347195	1.31568	1.31568	10.9145	0.0501833	0.822748	1	0.367203	1	N	N	N	N	N	Y	N
Bacteria	Proteobacteria	Betaproteobacteria	Burkholderiales	Comamonadaceae			225259	1.30001	1.30001	9.89665	6.69125e-06	0.997936	1	0.752363	1	N	N	N	N	N	N	Y
Bacteria	Bacteroidetes	Cytophagia	Cytophagales	Cytophagaceae	Dyadobacter		2750874	-1.28002	1.28002	9.32042	-1.47528e-08	1	1	5.73537	1	N	N	N	N	N	Y	N
Bacteria	Planctomycetes	Planctomycetia	Gemmatales	Isosphaeraceae			4424806	-1.26139	1.26139	10.4482	2.40499e-07	0.999609	1	0.0180856	1	Y	N	N	N	N	N	N
Bacteria	Actinobacteria	Actinobacteria	Actinomycetales	Microbacteriaceae			948180	-1.20805	1.20805	12.3633	0.0537247	0.816708	1	0.780417	1	N	N	N	N	N	N	Y
Bacteria	Actinobacteria	Thermoleophilia	Gaiellales				New.CleanUp.ReferenceOTU39916	-1.1943	1.1943	9.92349	0.0733012	0.786594	1	2.53775	1	N	N	N	Y	N	N	N
Bacteria	Actinobacteria	Actinobacteria	Actinomycetales	Pseudonocardiaceae	Actinomycetospora		698236	1.18842	1.18842	11.6001	0.221844	0.637647	1	0.740057	1	N	N	N	N	N	N	Y
Bacteria	Bacteroidetes	Saprospirae	Saprospirales	Chitinophagaceae			854930	-1.14273	1.14273	9.3545	2.34168e-10	0.999988	1	2.10492	1	N	N	Y	N	N	N	N
Bacteria	Proteobacteria	Gammaproteobacteria	Xanthomonadales	Xanthomonadaceae	Rhodanobacter		81358	-1.14273	1.14273	9.3545	2.34168e-10	0.999988	1	2.10492	1	N	N	Y	N	N	N	N
Bacteria	Actinobacteria	Actinobacteria	Actinomycetales	Mycobacteriaceae	Mycobacterium		2651333	1.14062	1.14062	9.46028	-4.66805e-08	1	1	2.64867	1	N	Y	N	N	N	N	N
Bacteria	Proteobacteria	Betaproteobacteria	Burkholderiales	Oxalobacteraceae	Janthinobacterium		2353709	-1.13722	1.13722	9.47557	1.07268	0.300361	1	1.3667	1	N	N	N	N	N	Y	N
Bacteria	Proteobacteria	Gammaproteobacteria	Xanthomonadales	Sinobacteraceae	Hydrocarboniphaga		4380416	-1.10612	1.10612	9.43264	2.19789e-08	0.999882	1	4.21	1	N	N	Y	N	N	N	N
Bacteria	Proteobacteria	Alphaproteobacteria	Sphingomonadales	Sphingomonadaceae	Sphingomonas	wittichii	494339	1.0977	1.0977	9.59444	-6.03999e-07	1	1	0.684005	1	N	N	N	N	N	Y	N
Bacteria	Proteobacteria	Alphaproteobacteria	Rhodospirillales	Acetobacteraceae			154314	1.05115	1.05115	11.4297	0.630921	0.427033	1	0.0239237	1	N	N	N	Y	N	N	N
Bacteria	Proteobacteria	Alphaproteobacteria	Rhizobiales	Methylocystaceae			417366	1.0099	1.0099	11.6697	0.0242725	0.876196	1	2.47133	1	N	N	N	N	N	N	Y
Bacteria	Proteobacteria	Gammaproteobacteria	Pseudomonadales	Pseudomonadaceae	Pseudomonas	viridiflava	3643491	-1.00515	1.00515	15.917	0.0488962	0.824999	1	0.900687	1	N	N	N	N	N	N	Y
Bacteria	Actinobacteria	Thermoleophilia	Solirubrobacterales	Solirubrobacteraceae			4331731	0.973746	0.973746	9.59343	4.6678e-08	0.999828	1	2.86997	1	N	Y	N	N	N	N	N
Bacteria	Proteobacteria	Alphaproteobacteria	Rhizobiales	Methylocystaceae			647790	-0.971755	0.971755	9.59236	0.0604608	0.805773	1	2.44754	1	N	N	N	Y	N	N	N
Bacteria	Acidobacteria	Solibacteres	Solibacterales				766178	-0.967447	0.967447	9.30968	-5.48339e-09	1	1	2.10492	1	N	N	Y	N	N	N	N
Bacteria	WPS-2						1126288	-0.967447	0.967447	9.30968	-5.48339e-09	1	1	2.10492	1	N	N	Y	N	N	N	N
Bacteria	Actinobacteria	Actinobacteria	Actinomycetales	Frankiaceae			865748	-0.93675	0.93675	9.52494	1.29686e-08	0.999909	1	3.46254	1	Y	N	N	N	N	N	N
Bacteria	Gemmatimonadetes	Gemmatimonadetes	Gemmatimonadales				New.CleanUp.ReferenceOTU29675	-0.93675	0.93675	9.52494	1.29686e-08	0.999909	1	3.46254	1	Y	N	N	N	N	N	N
Bacteria	Actinobacteria	Thermoleophilia	Gaiellales	Gaiellaceae			4327554	-0.9212	0.9212	9.30153	7.17523e-09	0.999932	1	2.10492	1	N	N	Y	N	N	N	N
Bacteria	Actinobacteria	Acidimicrobiia	Acidimicrobiales	EB1017			630818	-0.9212	0.9212	9.30153	7.17523e-09	0.999932	1	2.10492	1	N	N	Y	N	N	N	N
Bacteria	Bacteroidetes	Sphingobacteriia	Sphingobacteriales	Sphingobacteriaceae			217769	-0.9212	0.9212	9.30153	7.17523e-09	0.999932	1	2.10492	1	N	N	Y	N	N	N	N
Bacteria	Bacteroidetes	Sphingobacteriia	Sphingobacteriales	Sphingobacteriaceae			795955	-0.9212	0.9212	9.30153	7.17523e-09	0.999932	1	2.10492	1	N	N	Y	N	N	N	N
Bacteria	Proteobacteria	Betaproteobacteria	Burkholderiales	Oxalobacteraceae	Ralstonia		136025	-0.882168	0.882168	9.33047	2.28894e-08	0.999879	1	3.86792	1	N	N	Y	N	N	N	N
Bacteria	Proteobacteria	Alphaproteobacteria	Rhodospirillales	Acetobacteraceae	Acidisoma		581747	-0.881805	0.881805	9.29374	1.75811e-08	0.999894	1	2.10492	1	N	N	Y	N	N	N	N
Bacteria	Verrucomicrobia	Spartobacteria	Chthoniobacterales	Chthoniobacteraceae			220629	-0.881805	0.881805	9.29374	1.75811e-08	0.999894	1	2.10492	1	N	N	Y	N	N	N	N
Bacteria	Verrucomicrobia	Spartobacteria	Chthoniobacterales	Chthoniobacteraceae	Chthoniobacter		579954	-0.881805	0.881805	9.29374	1.75811e-08	0.999894	1	2.10492	1	N	N	Y	N	N	N	N
Bacteria	Bacteroidetes	Bacteroidia	Bacteroidales	Bacteroidaceae	Bacteroides	uniformis	4420408	-0.881805	0.881805	9.29374	1.75811e-08	0.999894	1	2.10492	1	N	N	Y	N	N	N	N
Bacteria	Bacteroidetes	Bacteroidia	Bacteroidales	Bacteroidaceae	Bacteroides	ovatus	182874	-0.881805	0.881805	9.29374	1.75811e-08	0.999894	1	2.10492	1	N	N	Y	N	N	N	N
Bacteria	Proteobacteria	Alphaproteobacteria	Rhizobiales	Hyphomicrobiaceae	Rhodoplanes		572097	-0.86899	0.86899	9.29552	-1.12623e-10	1	1	1.38613	1	N	N	Y	N	N	N	N
Bacteria	Proteobacteria	Alphaproteobacteria	Sphingomonadales	Sphingomonadaceae	Sphingobium		1118651	-0.86899	0.86899	9.29552	-1.12623e-10	1	1	1.38613	1	N	N	Y	N	N	N	N
Bacteria	Proteobacteria	Betaproteobacteria	Methylophilales	Methylophilaceae			50624	-0.86899	0.86899	9.29552	-1.12623e-10	1	1	1.38613	1	N	N	Y	N	N	N	N
Bacteria	Bacteroidetes	Saprospirae	Saprospirales	Chitinophagaceae			4337197	-0.86899	0.86899	9.29552	-1.12623e-10	1	1	1.38613	1	N	N	Y	N	N	N	N
Bacteria	Bacteroidetes	Sphingobacteriia	Sphingobacteriales	Sphingobacteriaceae			1102477	-0.86899	0.86899	9.29552	-1.12623e-10	1	1	1.38613	1	N	N	Y	N	N	N	N
Bacteria	Actinobacteria	Actinobacteria	Actinomycetales	Micromonosporaceae			74352	0.86197	0.86197	9.52841	1.36368e-08	0.999907	1	2.79344	1	N	Y	N	N	N	N	N
Bacteria	Proteobacteria	Betaproteobacteria	Burkholderiales	Oxalobacteraceae	Janthinobacterium		4453355	-0.845495	0.845495	9.41268	1.52683e-07	0.999688	1	0.0097742	1	N	N	N	N	N	Y	N
Bacteria	Bacteroidetes	Sphingobacteriia	Sphingobacteriales	Sphingobacteriaceae			544883	-0.824954	0.824954	9.4042	1.41494e-07	0.9997	1	5.55102	1	N	N	N	N	N	Y	N
Bacteria	Acidobacteria	Acidobacteriia	Acidobacteriales	Acidobacteriaceae			1135983	0.803862	0.803862	9.49759	1.00166e-08	0.99992	1	2.834	1	N	Y	N	N	N	N	N
Bacteria	Proteobacteria	Alphaproteobacteria	Rhizobiales	Beijerinckiaceae	Beijerinckia		622571	0.79726	0.79726	9.66456	-4.47721e-08	1	1	11.4401	0.989	N	N	N	Y	N	N	N
Bacteria	Actinobacteria	Actinobacteria	Actinomycetales	Microbacteriaceae	Salinibacterium		589376	0.77041	0.77041	13.2847	0.0307806	0.860734	1	2.04403	1	N	N	N	N	N	N	Y
Bacteria	Actinobacteria	Thermoleophilia	Solirubrobacterales				285591	0.755529	0.755529	9.37738	-1.01698e-08	1	1	2.904	1	N	Y	N	N	N	N	N
Bacteria	Proteobacteria	Deltaproteobacteria	Myxococcales				4339018	0.731087	0.731087	9.45812	3.17515e-08	0.999858	1	7.47868	1	N	Y	N	N	N	N	N
Bacteria	Proteobacteria	Alphaproteobacteria	Rhodospirillales	Rhodospirillaceae			2720386	-0.712774	0.712774	9.27248	1.99561e-09	0.999964	1	1.38613	1	N	N	Y	N	N	N	N
Bacteria	Acidobacteria	Solibacteres	Solibacterales	Solibacteraceae	Candidatus Solibacter		697651	-0.712774	0.712774	9.27248	1.99561e-09	0.999964	1	1.38613	1	N	N	Y	N	N	N	N
Bacteria	Actinobacteria	Actinobacteria	Actinomycetales	Mycobacteriaceae	Mycobacterium		90701	-0.712774	0.712774	9.27248	1.99561e-09	0.999964	1	1.38613	1	N	N	Y	N	N	N	N
Bacteria	Firmicutes	Clostridia	Clostridiales	Clostridiaceae			2318497	-0.712774	0.712774	9.27248	1.99561e-09	0.999964	1	1.38613	1	N	N	Y	N	N	N	N
Bacteria	Planctomycetes	Planctomycetia	Gemmatales	Isosphaeraceae			344331	-0.712774	0.712774	9.27248	1.99561e-09	0.999964	1	1.38613	1	N	N	Y	N	N	N	N
Bacteria	Proteobacteria	Alphaproteobacteria	Rhizobiales	Hyphomicrobiaceae	Hyphomicrobium		239537	-0.712774	0.712774	9.27248	1.99561e-09	0.999964	1	1.38613	1	N	N	Y	N	N	N	N
Bacteria	Bacteroidetes	Saprospirae	Saprospirales	Chitinophagaceae			218885	0.662244	0.662244	9.42502	3.38961e-08	0.999853	1	2.65113	1	N	Y	N	N	N	N	N
Bacteria	Proteobacteria	Alphaproteobacteria	Caulobacterales	Caulobacteraceae	Phenylobacterium		46818	0.662244	0.662244	9.42502	3.38961e-08	0.999853	1	2.65113	1	N	Y	N	N	N	N	N
Bacteria	Actinobacteria	Acidimicrobiia	Acidimicrobiales	C111			1011476	0.662244	0.662244	9.42502	3.38961e-08	0.999853	1	2.65113	1	N	Y	N	N	N	N	N
Bacteria	Actinobacteria	Actinobacteria	Actinomycetales	Frankiaceae			104310	0.662244	0.662244	9.42502	3.38961e-08	0.999853	1	2.65113	1	N	Y	N	N	N	N	N
Bacteria	Verrucomicrobia	Opitutae	Opitutales	Opitutaceae	Opitutus		136998	0.662244	0.662244	9.42502	3.38961e-08	0.999853	1	2.65113	1	N	Y	N	N	N	N	N
Bacteria	Verrucomicrobia	Spartobacteria	Chthoniobacterales	Chthoniobacteraceae			452324	0.662244	0.662244	9.42502	3.38961e-08	0.999853	1	2.65113	1	N	Y	N	N	N	N	N
Bacteria	Proteobacteria	Gammaproteobacteria	Xanthomonadales	Sinobacteraceae			436590	0.662244	0.662244	9.42502	3.38961e-08	0.999853	1	2.65113	1	N	Y	N	N	N	N	N
Bacteria	Bacteroidetes	Bacteroidia	Bacteroidales	Bacteroidaceae	Bacteroides	ovatus	4439360	-0.656423	0.656423	9.62068	-3.51556e-09	1	1	2.00344	1	N	N	Y	N	N	N	N
Bacteria	Proteobacteria	Alphaproteobacteria	Ellin329				206404	-0.653801	0.653801	9.43557	-7.85119e-08	1	1	0.00124865	1	N	Y	N	N	N	N	N
Bacteria	Chloroflexi	Ellin6529					833957	-0.653801	0.653801	9.43557	-7.85119e-08	1	1	0.00124865	1	N	Y	N	N	N	N	N
Bacteria	Planctomycetes	Planctomycetia	Gemmatales	Gemmataceae	Gemmata		1719556	-0.653801	0.653801	9.43557	-7.85119e-08	1	1	0.00124865	1	N	Y	N	N	N	N	N
Bacteria	Bacteroidetes	Cytophagia	Cytophagales	Cytophagaceae			1113302	-0.653801	0.653801	9.43557	-7.85119e-08	1	1	0.00124865	1	N	Y	N	N	N	N	N
Bacteria	Proteobacteria	Betaproteobacteria	Neisseriales	Neisseriaceae	Vogesella		3847840	0.652042	0.652042	11.3406	0.0127742	0.910014	1	8.60131	1	N	N	N	N	N	N	Y
Bacteria	Bacteroidetes	Bacteroidia	Bacteroidales	Bacteroidaceae	Bacteroides	ovatus	4256470	-0.62873	0.62873	9.5774	-2.90919e-09	1	1	2.00579	1	N	N	Y	N	N	N	N
Bacteria	Verrucomicrobia	Spartobacteria	Chthoniobacterales	Chthoniobacteraceae			207125	0.627489	0.627489	9.40979	2.9467e-08	0.999863	1	7.07848	1	N	Y	N	N	N	N	N
Bacteria	Proteobacteria	Alphaproteobacteria	Sphingomonadales	Sphingomonadaceae			New.CleanUp.ReferenceOTU13098	0.618546	0.618546	12.2815	0.0181346	0.892879	1	1.85287	1	N	N	N	N	N	N	Y
Bacteria	Actinobacteria	Thermoleophilia	Solirubrobacterales	Conexibacteraceae			217392	-0.606504	0.606504	11.2525	-7.80625e-08	1	1	1.0323	1	N	N	N	N	N	N	Y
Bacteria	Proteobacteria	Alphaproteobacteria	Rhizobiales	Phyllobacteriaceae	Phyllobacterium		654003	-0.588514	0.588514	9.38606	4.99431e-09	0.999944	1	0.681355	1	N	N	Y	N	N	N	N
Bacteria	Proteobacteria	Alphaproteobacteria	Sphingomonadales	Sphingomonadaceae	Kaistobacter		4447334	0.57524	0.57524	10.2544	1.26819e-07	0.999716	1	1.07035	1	N	N	N	Y	N	N	N
Bacteria	Acidobacteria	Acidobacteriia	Acidobacteriales	Acidobacteriaceae			4424843	0.571686	0.571686	9.38668	-1.99646e-07	1	1	2.65113	1	N	Y	N	N	N	N	N
Bacteria	Actinobacteria	Actinobacteria	Actinomycetales	Streptomycetaceae			812972	0.571686	0.571686	9.38668	-1.99646e-07	1	1	2.65113	1	N	Y	N	N	N	N	N
Bacteria	Firmicutes	Clostridia	Clostridiales	Lachnospiraceae			192308	-0.566923	0.566923	9.48696	-1.7604e-09	1	1	2.01445	1	N	N	Y	N	N	N	N
Bacteria	Firmicutes	Clostridia	Clostridiales	Ruminococcaceae	Oscillospira		4396298	-0.566923	0.566923	9.48696	-1.7604e-09	1	1	2.01445	1	N	N	Y	N	N	N	N
Bacteria	Bacteroidetes	Bacteroidia	Bacteroidales	Porphyromonadaceae			572210	-0.566923	0.566923	9.48696	-1.7604e-09	1	1	2.01445	1	N	N	Y	N	N	N	N
Bacteria	Acidobacteria	Acidobacteriia	Acidobacteriales	Acidobacteriaceae			239649	-0.550811	0.550811	9.28571	3.63357e-08	0.999848	1	0.0010556	1	N	Y	N	N	N	N	N
Bacteria	Firmicutes	Clostridia	Clostridiales	Lachnospiraceae	Blautia		289734	-0.531424	0.531424	9.43965	-3.98561e-09	1	1	2.02336	1	N	N	Y	N	N	N	N
Bacteria	Planctomycetes	Planctomycetia	Gemmatales	Isosphaeraceae			975760	-0.531424	0.531424	9.43965	-3.98561e-09	1	1	2.02336	1	N	N	Y	N	N	N	N
Bacteria	Bacteroidetes	Bacteroidia	Bacteroidales	Paraprevotellaceae	Prevotella		4474759	-0.531424	0.531424	9.43965	-3.98561e-09	1	1	2.02336	1	N	N	Y	N	N	N	N
Bacteria	Proteobacteria	Betaproteobacteria	Burkholderiales	Burkholderiaceae	Burkholderia		196652	-0.528229	0.528229	11.2659	0.0657312	0.797661	1	6.10127	1	N	N	N	N	N	Y	N
Bacteria	Bacteroidetes	Sphingobacteriia	Sphingobacteriales	Sphingobacteriaceae			4318042	0.524732	0.524732	9.57164	0.222419	0.637211	1	0.0735379	1	N	N	N	N	N	Y	N
Bacteria	Proteobacteria	Alphaproteobacteria	Sphingomonadales	Sphingomonadaceae	Sphingomonas		217266	-0.519459	0.519459	9.68783	9.25284e-08	0.999757	1	0.871685	1	N	N	N	N	N	Y	N
Bacteria	Actinobacteria	Actinobacteria	Actinomycetales				4411088	-0.491431	0.491431	11.0329	-5.71322e-08	1	1	0.892634	1	N	N	N	N	N	N	Y
Bacteria	Actinobacteria	Actinobacteria	Actinomycetales	Nocardioidaceae	Kribbella		247758	-0.488928	0.488928	9.39082	-2.67472e-09	1	1	2.04149	1	N	N	Y	N	N	N	N
Bacteria	Firmicutes	Clostridia	Clostridiales	Lachnospiraceae			2148365	-0.488928	0.488928	9.39082	-2.67472e-09	1	1	2.04149	1	N	N	Y	N	N	N	N
Bacteria	Firmicutes	Clostridia	Clostridiales	Lachnospiraceae	Roseburia		197004	-0.488928	0.488928	9.39082	-2.67472e-09	1	1	2.04149	1	N	N	Y	N	N	N	N
Bacteria	Verrucomicrobia	Pedosphaerae	Pedosphaerales	auto67_4W			586002	-0.488928	0.488928	9.39082	-2.67472e-09	1	1	2.04149	1	N	N	Y	N	N	N	N
Bacteria	Firmicutes	Clostridia	Clostridiales	Ruminococcaceae	Faecalibacterium	prausnitzii	199293	-0.488928	0.488928	9.39082	-2.67472e-09	1	1	2.04149	1	N	N	Y	N	N	N	N
Bacteria	Proteobacteria	Betaproteobacteria	Tremblayales	Tremblayaceae	Carsonella	ruddii	New.CleanUp.ReferenceOTU9272	-0.486979	0.486979	11.5454	-3.07835e-09	1	1	2.00171	1	N	N	Y	N	N	N	N
Bacteria	Proteobacteria	Alphaproteobacteria	Rhizobiales	Hyphomicrobiaceae	Rhodoplanes		2025156	0.474212	0.474212	9.35173	1.54673e-08	0.999901	1	2.55069	1	N	Y	N	N	N	N	N
Bacteria	Proteobacteria	Alphaproteobacteria	Rhizobiales	Bradyrhizobiaceae			98457	0.474212	0.474212	9.35173	1.54673e-08	0.999901	1	2.55069	1	N	Y	N	N	N	N	N
Bacteria	Proteobacteria	Alphaproteobacteria	Rhizobiales	Bradyrhizobiaceae			543472	0.474212	0.474212	9.35173	1.54673e-08	0.999901	1	2.55069	1	N	Y	N	N	N	N	N
Bacteria	Proteobacteria	Betaproteobacteria	Methylophilales				4091428	0.474212	0.474212	9.35173	1.54673e-08	0.999901	1	2.55069	1	N	Y	N	N	N	N	N
Bacteria	Proteobacteria	Betaproteobacteria	Burkholderiales	Burkholderiaceae	Burkholderia		4346780	0.474212	0.474212	9.35173	1.54673e-08	0.999901	1	2.55069	1	N	Y	N	N	N	N	N
Bacteria	Bacteroidetes	Saprospirae	Saprospirales	Chitinophagaceae			160010	0.474212	0.474212	9.35173	1.54673e-08	0.999901	1	2.55069	1	N	Y	N	N	N	N	N
Bacteria	Proteobacteria	Alphaproteobacteria	Caulobacterales	Caulobacteraceae	Phenylobacterium		216823	0.474212	0.474212	9.35173	1.54673e-08	0.999901	1	2.55069	1	N	Y	N	N	N	N	N
Bacteria	Proteobacteria	Deltaproteobacteria	Myxococcales				4419214	0.474212	0.474212	9.35173	1.54673e-08	0.999901	1	2.55069	1	N	Y	N	N	N	N	N
Bacteria	Acidobacteria	Acidobacteriia	Acidobacteriales	Koribacteraceae			1857346	0.474212	0.474212	9.35173	1.54673e-08	0.999901	1	2.55069	1	N	Y	N	N	N	N	N
Bacteria	Acidobacteria	Acidobacteriia	Acidobacteriales	Koribacteraceae			634032	0.474212	0.474212	9.35173	1.54673e-08	0.999901	1	2.55069	1	N	Y	N	N	N	N	N
Bacteria	Actinobacteria	Thermoleophilia	Solirubrobacterales				1079393	0.474212	0.474212	9.35173	1.54673e-08	0.999901	1	2.55069	1	N	Y	N	N	N	N	N
Bacteria	Actinobacteria	Thermoleophilia	Solirubrobacterales	Patulibacteraceae			4419473	0.474212	0.474212	9.35173	1.54673e-08	0.999901	1	2.55069	1	N	Y	N	N	N	N	N
Bacteria	Actinobacteria	Acidimicrobiia	Acidimicrobiales				4375291	0.474212	0.474212	9.35173	1.54673e-08	0.999901	1	2.55069	1	N	Y	N	N	N	N	N
Bacteria	Acidobacteria	iii1-8	DS-18				209467	0.474212	0.474212	9.35173	1.54673e-08	0.999901	1	2.55069	1	N	Y	N	N	N	N	N
Bacteria	Verrucomicrobia	Opitutae	Opitutales	Opitutaceae	Opitutus		142010	0.474212	0.474212	9.35173	1.54673e-08	0.999901	1	2.55069	1	N	Y	N	N	N	N	N
Bacteria	Verrucomicrobia	Spartobacteria	Chthoniobacterales	Chthoniobacteraceae			New.CleanUp.ReferenceOTU22948	0.474212	0.474212	9.35173	1.54673e-08	0.999901	1	2.55069	1	N	Y	N	N	N	N	N
Bacteria	Verrucomicrobia	Pedosphaerae	Pedosphaerales	auto67_4W			125736	0.474212	0.474212	9.35173	1.54673e-08	0.999901	1	2.55069	1	N	Y	N	N	N	N	N
Bacteria	Bacteroidetes	Sphingobacteriia	Sphingobacteriales				223126	0.474212	0.474212	9.35173	1.54673e-08	0.999901	1	2.55069	1	N	Y	N	N	N	N	N
Bacteria	Proteobacteria	Alphaproteobacteria	Rhizobiales				836732	0.474212	0.474212	9.35173	1.54673e-08	0.999901	1	2.55069	1	N	Y	N	N	N	N	N
Bacteria	Proteobacteria	Alphaproteobacteria	Rhizobiales	Hyphomicrobiaceae	Devosia		4378776	0.474212	0.474212	9.35173	1.54673e-08	0.999901	1	2.55069	1	N	Y	N	N	N	N	N
Bacteria	Proteobacteria	Alphaproteobacteria	Sphingomonadales	Sphingomonadaceae	Kaistobacter		3937304	-0.473529	0.473529	9.38335	1.16468e-07	0.999728	1	5.82289	1	N	N	N	N	N	Y	N
Bacteria	Proteobacteria	Alphaproteobacteria	Rhodospirillales	Rhodospirillaceae			220224	-0.456198	0.456198	9.52722	-2.36762e-07	1	1	5.63227	1	N	N	N	N	N	Y	N
Bacteria	Bacteroidetes	Bacteroidia	Bacteroidales	Prevotellaceae	Prevotella	copri	326482	-0.452812	0.452812	9.35847	-4.25828e-09	1	1	2.04149	1	N	N	Y	N	N	N	N
Bacteria	Actinobacteria	Thermoleophilia	Solirubrobacterales				296086	0.432868	0.432868	9.78728	-8.21651e-09	1	1	4.62095	1	Y	N	N	N	N	N	N
Bacteria	Firmicutes	Clostridia	Clostridiales	Veillonellaceae	Dialister		403701	-0.428804	0.428804	9.34039	-1.48658e-09	1	1	2.10482	1	N	N	Y	N	N	N	N
Bacteria	Firmicutes	Clostridia	Clostridiales	Ruminococcaceae	Faecalibacterium	prausnitzii	185575	-0.428804	0.428804	9.34039	-1.48658e-09	1	1	2.10482	1	N	N	Y	N	N	N	N
Bacteria	Bacteroidetes	Bacteroidia	Bacteroidales	S24-7			2212505	-0.428804	0.428804	9.34039	-1.48658e-09	1	1	2.10482	1	N	N	Y	N	N	N	N
Bacteria	Proteobacteria	Gammaproteobacteria	Pasteurellales	Pasteurellaceae	Haemophilus		4471251	-0.428804	0.428804	9.34039	-1.48658e-09	1	1	2.10482	1	N	N	Y	N	N	N	N
Bacteria	Actinobacteria	Actinobacteria	Actinomycetales	Micromonosporaceae			249571	-0.419956	0.419956	9.33381	-1.53413e-09	1	1	5.82092	1	N	N	N	N	N	Y	N
Bacteria	Proteobacteria	Alphaproteobacteria	Rhodospirillales	Acetobacteraceae			319672	0.401994	0.401994	9.32772	7.79162e-09	0.99993	1	2.55069	1	N	Y	N	N	N	N	N
Bacteria	Proteobacteria	Alphaproteobacteria	Rhodospirillales	Rhodospirillaceae			New.CleanUp.ReferenceOTU24340	0.401994	0.401994	9.32772	7.79162e-09	0.99993	1	2.55069	1	N	Y	N	N	N	N	N
Bacteria	Proteobacteria	Deltaproteobacteria	Myxococcales				1131545	0.401994	0.401994	9.32772	7.79162e-09	0.99993	1	2.55069	1	N	Y	N	N	N	N	N
Bacteria	Proteobacteria	Deltaproteobacteria	MIZ46				4329003	0.401994	0.401994	9.32772	7.79162e-09	0.99993	1	2.55069	1	N	Y	N	N	N	N	N
Bacteria	Bacteroidetes	Sphingobacteriia	Sphingobacteriales	Sphingobacteriaceae			1110000	0.401994	0.401994	9.32772	7.79162e-09	0.99993	1	2.55069	1	N	Y	N	N	N	N	N
Bacteria	Proteobacteria	Alphaproteobacteria	Rhizobiales				750263	0.401994	0.401994	9.32772	7.79162e-09	0.99993	1	2.55069	1	N	Y	N	N	N	N	N
Bacteria	Proteobacteria	Alphaproteobacteria	Sphingomonadales	Sphingomonadaceae	Sphingobium	xenophagum	4397998	-0.400289	0.400289	9.26025	3.34957e-08	0.999854	1	0.000968883	1	N	Y	N	N	N	N	N
Bacteria	Proteobacteria	Alphaproteobacteria	Sphingomonadales	Sphingomonadaceae	Novosphingobium		2036700	-0.400289	0.400289	9.26025	3.34957e-08	0.999854	1	0.000968883	1	N	Y	N	N	N	N	N
Bacteria	Proteobacteria	Deltaproteobacteria	Myxococcales				662983	-0.400289	0.400289	9.26025	3.34957e-08	0.999854	1	0.000968883	1	N	Y	N	N	N	N	N
Bacteria	Firmicutes	Bacilli	Lactobacillales	Streptococcaceae	Streptococcus		4309301	-0.400289	0.400289	9.26025	3.34957e-08	0.999854	1	0.000968883	1	N	Y	N	N	N	N	N
Bacteria	Verrucomicrobia	Opitutae	Opitutales	Opitutaceae			226240	-0.399386	0.399386	9.40651	-1.55728e-07	1	1	5.82289	1	N	N	N	N	N	Y	N
Bacteria	Proteobacteria	Gammaproteobacteria	Pseudomonadales	Pseudomonadaceae	Pseudomonas		557974	-0.394396	0.394396	9.50924	-4.99945e-09	1	1	2.00056	1	N	N	Y	N	N	N	N
Bacteria	Actinobacteria	Actinobacteria	Actinomycetales	Kineosporiaceae	Kineosporia		826597	-0.387712	0.387712	9.40848	-1.25655e-07	1	1	0.114888	1	N	N	N	N	N	Y	N
Bacteria	Bacteroidetes	Sphingobacteriia	Sphingobacteriales	Sphingobacteriaceae			843920	0.383878	0.383878	9.58579	-1.96641e-07	1	1	0.404119	1	N	N	N	N	N	Y	N
Bacteria	Acidobacteria	Acidobacteria-6	iii1-15				4374733	-0.37181	0.37181	9.44624	-1.16448e-09	1	1	2.04154	1	N	N	Y	N	N	N	N
Bacteria	Proteobacteria	Alphaproteobacteria	Sphingomonadales	Sphingomonadaceae	Sphingomonas		746436	0.363835	0.363835	11.561	0.00443132	0.946927	1	3.90872	1	N	N	N	N	N	Y	N
Bacteria	Proteobacteria	Alphaproteobacteria	Rhizobiales	Hyphomicrobiaceae	Rhodoplanes		3984866	0.346663	0.346663	9.31364	2.22211e-08	0.999881	1	2.53354	1	N	Y	N	N	N	N	N
Bacteria	Proteobacteria	Alphaproteobacteria	Sphingomonadales	Sphingomonadaceae	Sphingobium		578126	0.346663	0.346663	9.31364	2.22211e-08	0.999881	1	2.53354	1	N	Y	N	N	N	N	N
Bacteria	Proteobacteria	Alphaproteobacteria	Sphingomonadales	Sphingomonadaceae	Blastomonas		4364411	0.346663	0.346663	9.31364	2.22211e-08	0.999881	1	2.53354	1	N	Y	N	N	N	N	N
Bacteria	Proteobacteria	Betaproteobacteria	Burkholderiales	Comamonadaceae	Hylemonella		1140286	0.346663	0.346663	9.31364	2.22211e-08	0.999881	1	2.53354	1	N	Y	N	N	N	N	N
Bacteria	Proteobacteria	Betaproteobacteria	Methylophilales	Methylophilaceae	Methylotenera	mobilis	345135	0.346663	0.346663	9.31364	2.22211e-08	0.999881	1	2.53354	1	N	Y	N	N	N	N	N
Bacteria	Proteobacteria	Betaproteobacteria	Burkholderiales	Burkholderiaceae	Burkholderia	bryophila	4301374	0.346663	0.346663	9.31364	2.22211e-08	0.999881	1	2.53354	1	N	Y	N	N	N	N	N
Bacteria	Proteobacteria	Alphaproteobacteria	Ellin329				222207	0.346663	0.346663	9.31364	2.22211e-08	0.999881	1	2.53354	1	N	Y	N	N	N	N	N
Bacteria	Proteobacteria	Alphaproteobacteria	Rhodospirillales	Rhodospirillaceae			4395046	0.346663	0.346663	9.31364	2.22211e-08	0.999881	1	2.53354	1	N	Y	N	N	N	N	N
Bacteria	Proteobacteria	Deltaproteobacteria	Myxococcales	Haliangiaceae			1026261	0.346663	0.346663	9.31364	2.22211e-08	0.999881	1	2.53354	1	N	Y	N	N	N	N	N
Bacteria	Acidobacteria	Acidobacteria-6	iii1-15				311603	0.346663	0.346663	9.31364	2.22211e-08	0.999881	1	2.53354	1	N	Y	N	N	N	N	N
Bacteria	Acidobacteria	Solibacteres	Solibacterales				562807	0.346663	0.346663	9.31364	2.22211e-08	0.999881	1	2.53354	1	N	Y	N	N	N	N	N
Bacteria	Actinobacteria	Actinobacteria	Actinomycetales	Pseudonocardiaceae	Pseudonocardia		114587	0.346663	0.346663	9.31364	2.22211e-08	0.999881	1	2.53354	1	N	Y	N	N	N	N	N
Bacteria	Actinobacteria	Actinobacteria	Actinomycetales	Nocardioidaceae	Nocardioides		3881469	0.346663	0.346663	9.31364	2.22211e-08	0.999881	1	2.53354	1	N	Y	N	N	N	N	N
Bacteria	Chloroflexi	C0119					2316421	0.346663	0.346663	9.31364	2.22211e-08	0.999881	1	2.53354	1	N	Y	N	N	N	N	N
Bacteria	Verrucomicrobia	Spartobacteria	Chthoniobacterales	Chthoniobacteraceae			1115406	0.346663	0.346663	9.31364	2.22211e-08	0.999881	1	2.53354	1	N	Y	N	N	N	N	N
Bacteria	Verrucomicrobia	Spartobacteria	Chthoniobacterales	Chthoniobacteraceae	Ellin506		807473	0.346663	0.346663	9.31364	2.22211e-08	0.999881	1	2.53354	1	N	Y	N	N	N	N	N
Bacteria	Verrucomicrobia	Verrucomicrobiae	Verrucomicrobiales	Verrucomicrobiaceae			New.CleanUp.ReferenceOTU9	0.346663	0.346663	9.31364	2.22211e-08	0.999881	1	2.53354	1	N	Y	N	N	N	N	N
Bacteria	Gemmatimonadetes	Gemm-1					821570	0.346663	0.346663	9.31364	2.22211e-08	0.999881	1	2.53354	1	N	Y	N	N	N	N	N
Bacteria	Fibrobacteres	Fibrobacteria	258ds10				1081489	0.346663	0.346663	9.31364	2.22211e-08	0.999881	1	2.53354	1	N	Y	N	N	N	N	N
Bacteria	Proteobacteria	Gammaproteobacteria	Xanthomonadales	Sinobacteraceae			4320381	0.346663	0.346663	9.31364	2.22211e-08	0.999881	1	2.53354	1	N	Y	N	N	N	N	N
Bacteria	Proteobacteria	Gammaproteobacteria	Xanthomonadales	Sinobacteraceae			4373617	0.346663	0.346663	9.31364	2.22211e-08	0.999881	1	2.53354	1	N	Y	N	N	N	N	N
Bacteria	Proteobacteria	Gammaproteobacteria	Xanthomonadales	Sinobacteraceae	Steroidobacter		320782	0.346663	0.346663	9.31364	2.22211e-08	0.999881	1	2.53354	1	N	Y	N	N	N	N	N
Bacteria	Proteobacteria	Gammaproteobacteria	Xanthomonadales	Xanthomonadaceae			4370648	0.346663	0.346663	9.31364	2.22211e-08	0.999881	1	2.53354	1	N	Y	N	N	N	N	N
Bacteria	Proteobacteria	Betaproteobacteria	A21b	EB1003			567307	0.346663	0.346663	9.31364	2.22211e-08	0.999881	1	2.53354	1	N	Y	N	N	N	N	N
Bacteria	Proteobacteria	Betaproteobacteria	Ellin6067				698517	0.346663	0.346663	9.31364	2.22211e-08	0.999881	1	2.53354	1	N	Y	N	N	N	N	N
Bacteria	Proteobacteria	Betaproteobacteria	Ellin6067				4468432	0.346663	0.346663	9.31364	2.22211e-08	0.999881	1	2.53354	1	N	Y	N	N	N	N	N
Bacteria	Proteobacteria	Alphaproteobacteria	Rhodobacterales	Hyphomonadaceae			2410340	0.346663	0.346663	9.31364	2.22211e-08	0.999881	1	2.53354	1	N	Y	N	N	N	N	N
Bacteria	Proteobacteria	Alphaproteobacteria	Rhizobiales	Rhizobiaceae	Kaistia		527906	0.346663	0.346663	9.31364	2.22211e-08	0.999881	1	2.53354	1	N	Y	N	N	N	N	N
Bacteria	Proteobacteria	Alphaproteobacteria	Rhizobiales	Hyphomicrobiaceae	Pedomicrobium		4435098	-0.337522	0.337522	9.37846	-4.00472e-10	1	1	2.10486	1	N	N	Y	N	N	N	N
Bacteria	Proteobacteria	Alphaproteobacteria	Rhodospirillales	Acetobacteraceae	Acidocella		271114	-0.327497	0.327497	9.28825	-1.93465e-09	1	1	1.38604	1	N	N	Y	N	N	N	N
Bacteria	Firmicutes	Clostridia	Clostridiales	Lachnospiraceae			4469007	-0.327497	0.327497	9.28825	-1.93465e-09	1	1	1.38604	1	N	N	Y	N	N	N	N
Bacteria	Firmicutes	Clostridia	Clostridiales	Lachnospiraceae	Blautia		195937	-0.327497	0.327497	9.28825	-1.93465e-09	1	1	1.38604	1	N	N	Y	N	N	N	N
Bacteria	Planctomycetes	Planctomycetia	Gemmatales	Isosphaeraceae			1041175	-0.327497	0.327497	9.28825	-1.93465e-09	1	1	1.38604	1	N	N	Y	N	N	N	N
Bacteria	Cyanobacteria	4C0d-2	SM1D11				New.CleanUp.ReferenceOTU30370	-0.327497	0.327497	9.28825	-1.93465e-09	1	1	1.38604	1	N	N	Y	N	N	N	N
Bacteria	Bacteroidetes	Bacteroidia	Bacteroidales	Bacteroidaceae	Bacteroides		3563235	-0.327497	0.327497	9.28825	-1.93465e-09	1	1	1.38604	1	N	N	Y	N	N	N	N
Bacteria	Bacteroidetes	Bacteroidia	Bacteroidales	Bacteroidaceae	Bacteroides	caccae	4447950	-0.327497	0.327497	9.28825	-1.93465e-09	1	1	1.38604	1	N	N	Y	N	N	N	N
Bacteria	Proteobacteria	Gammaproteobacteria	Enterobacteriales	Enterobacteriaceae	Escherichia	coli	4391262	-0.327497	0.327497	9.28825	-1.93465e-09	1	1	1.38604	1	N	N	Y	N	N	N	N
Bacteria	Proteobacteria	Gammaproteobacteria					New.CleanUp.ReferenceOTU26975	-0.327497	0.327497	9.28825	-1.93465e-09	1	1	1.38604	1	N	N	Y	N	N	N	N
Bacteria	Proteobacteria	Alphaproteobacteria	Rhizobiales	Rhizobiaceae	Agrobacterium		252822	0.289539	0.289539	9.29727	1.74841e-08	0.999894	1	2.53354	1	N	Y	N	N	N	N	N
Bacteria	Proteobacteria	Deltaproteobacteria	Myxococcales				250050	0.289539	0.289539	9.29727	1.74841e-08	0.999894	1	2.53354	1	N	Y	N	N	N	N	N
Bacteria	Proteobacteria	Deltaproteobacteria	Myxococcales	Haliangiaceae			113365	0.289539	0.289539	9.29727	1.74841e-08	0.999894	1	2.53354	1	N	Y	N	N	N	N	N
Bacteria	Acidobacteria	Acidobacteria-6	iii1-15				323729	0.289539	0.289539	9.29727	1.74841e-08	0.999894	1	2.53354	1	N	Y	N	N	N	N	N
Bacteria	Actinobacteria	Thermoleophilia	Solirubrobacterales				223764	0.289539	0.289539	9.29727	1.74841e-08	0.999894	1	2.53354	1	N	Y	N	N	N	N	N
Bacteria	Actinobacteria	Thermoleophilia	Solirubrobacterales				217880	0.289539	0.289539	9.29727	1.74841e-08	0.999894	1	2.53354	1	N	Y	N	N	N	N	N
Bacteria	Actinobacteria	Actinobacteria	Actinomycetales	Mycobacteriaceae	Mycobacterium		13100	0.289539	0.289539	9.29727	1.74841e-08	0.999894	1	2.53354	1	N	Y	N	N	N	N	N
Bacteria	Planctomycetes	Planctomycetia	Gemmatales	Isosphaeraceae			227534	0.289539	0.289539	9.29727	1.74841e-08	0.999894	1	2.53354	1	N	Y	N	N	N	N	N
Bacteria	Planctomycetes	Planctomycetia	Gemmatales	Gemmataceae	Gemmata		1148343	0.289539	0.289539	9.29727	1.74841e-08	0.999894	1	2.53354	1	N	Y	N	N	N	N	N
Bacteria	Acidobacteria	Sva0725	Sva0725				217972	0.289539	0.289539	9.29727	1.74841e-08	0.999894	1	2.53354	1	N	Y	N	N	N	N	N
Bacteria	Proteobacteria	Alphaproteobacteria	Rhizobiales	Hyphomicrobiaceae	Pedomicrobium		207866	0.289539	0.289539	9.29727	1.74841e-08	0.999894	1	2.53354	1	N	Y	N	N	N	N	N
Bacteria	Proteobacteria	Gammaproteobacteria	Pseudomonadales	Moraxellaceae	Acinetobacter		706432	-0.286478	0.286478	9.72363	8.35645e-08	0.999769	1	2.01176	1	N	N	N	N	Y	N	N
Bacteria	Actinobacteria	Actinobacteria	Actinomycetales	Microbacteriaceae	Salinibacterium		808021	-0.274205	0.274205	10.1448	-1.03937e-07	1	1	10.9326	0.994	N	N	N	N	N	Y	N
Bacteria	Proteobacteria	Betaproteobacteria	Burkholderiales	Comamonadaceae			3167757	0.258953	0.258953	10.1357	1.23217e-08	0.999911	1	13.138	0.936	N	N	N	Y	N	N	N
Bacteria	Proteobacteria	Alphaproteobacteria	Rickettsiales	Rickettsiaceae	Rickettsia		332714	-0.256595	0.256595	9.29385	-3.04511e-09	1	1	2.10486	1	N	N	Y	N	N	N	N
Bacteria	Actinobacteria	Actinobacteria	Actinomycetales	Frankiaceae			160337	-0.256595	0.256595	9.29385	-3.04511e-09	1	1	2.10486	1	N	N	Y	N	N	N	N
Bacteria	Actinobacteria	Actinobacteria	Actinomycetales	Microbacteriaceae	Salinibacterium		4484176	-0.249923	0.249923	9.49055	4.46505e-08	0.999831	1	0.346877	1	N	N	N	N	N	Y	N
Bacteria	Acidobacteria	Acidobacteriia	Acidobacteriales	Acidobacteriaceae	Edaphobacter		559379	0.24243	0.24243	9.60542	-2.23983e-07	1	1	5.77781	1	N	N	N	N	N	Y	N
Bacteria	Proteobacteria	Alphaproteobacteria	Rhizobiales	Bradyrhizobiaceae			811074	0.171055	0.171055	10.168	1.5933e-08	0.999899	1	6.58438	1	N	N	N	Y	N	N	N
Bacteria	Acidobacteria	Chloracidobacteria	RB41	Ellin6075			636687	0.167242	0.167242	9.59202	-7.24524e-08	1	1	9.23517	1	N	N	N	Y	N	N	N
Bacteria	Firmicutes	Bacilli	Bacillales	Paenibacillaceae	Paenibacillus		816590	0.166958	0.166958	9.73469	-3.27845e-08	1	1	3.05491	1	N	Y	N	N	N	N	N
Bacteria	Acidobacteria	Sva0725	Sva0725				4481423	0.160295	0.160295	9.56016	4.03238e-08	0.99984	1	2.23516	1	N	Y	N	N	N	N	N
Bacteria	Proteobacteria	Alphaproteobacteria	Sphingomonadales	Sphingomonadaceae	Sphingomonas		4449609	0.144835	0.144835	17.663	0.000943893	0.975491	1	0.620594	1	N	N	N	N	N	N	Y
Bacteria	Acidobacteria	Chloracidobacteria	RB41				4309488	-0.134051	0.134051	9.53777	-1.46466e-07	1	1	2.10462	1	N	Y	N	N	N	N	N
Bacteria	Proteobacteria	Alphaproteobacteria	Sphingomonadales	Sphingomonadaceae	Blastomonas	natatoria	4467678	0.0968748	0.0968748	9.43359	5.48877e-08	0.999813	1	0.0035113	1	N	N	N	N	N	Y	N
Bacteria	Proteobacteria	Alphaproteobacteria	Rhodospirillales	Acetobacteraceae			220042	-0.0915516	0.0915516	9.32207	3.41871e-08	0.999852	1	1.2333	1	N	Y	N	N	N	N	N

## Sheet: Table S5
Table S5. GLMs with negative binomial errors predicting how individual OTUs responded to host plant species in leaf microbiomes using edgeR and mvabund. logFC, log2 fold change; logCPM, log2 counts per million; P adjusted, Benjamini–Hochberg adjusted P values for false discover rate control (alpha = 0.05); Deviance, deviance test statistic in mvabund; Dev P adjusted, P values adjusted by resampli…
								GLMs using edgeR						GLMs using mvabund
Kingdom	Phylum	Class	Order	Family	Genus	Species	OTU	logFC	logFC in absolute value	logCPM	F	P	P adjusted	Deviance	Dev P adjusted	F.chilo specific	F.cunei specific	F.virg specific	F.chilo F.cunei shared	F.chilo F.virg shared	F.cunei Fvirg shared	F.chilo F.cunei Fvirg shared
Bacteria	Proteobacteria	Alphaproteobacteria	Rhizobiales	Hyphomicrobiaceae	Rhodoplanes		4342107	0.0495604	0.0495604	10.757	-6.55106e-08	1	1	2.62475	1	N	N	N	N	N	Y	N
Bacteria	Proteobacteria	Alphaproteobacteria	Rhizobiales	Hyphomicrobiaceae	Rhodoplanes		1126197	-5.06303	5.06303	9.46705	8.18624e-08	0.999772	1	2.02351	1	Y	N	N	N	N	N	N
Bacteria	Proteobacteria	Alphaproteobacteria	Rhizobiales	Hyphomicrobiaceae	Rhodoplanes		848909	8.79299	8.79299	10.2368	-4.2713e-08	1	1	4.33945	1	Y	N	N	N	N	N	N
Bacteria	Proteobacteria	Alphaproteobacteria	Rhizobiales	Hyphomicrobiaceae	Rhodoplanes		4327829	1.28015	1.28015	9.58337	-6.94231e-08	1	1	2.11776	1	N	Y	N	N	N	N	N
Bacteria	Proteobacteria	Alphaproteobacteria	Rhizobiales	Hyphomicrobiaceae	Rhodoplanes		572097	-7.97261	7.97261	9.94137	2.06978e-07	0.999637	1	1.99675	1	Y	N	N	N	N	N	N
Bacteria	Proteobacteria	Alphaproteobacteria	Rhizobiales	Hyphomicrobiaceae	Rhodoplanes		2375689	5.36031	5.36031	9.47483	6.03673e-08	0.999804	1	2.10549	1	Y	N	N	N	N	N	N
Bacteria	Proteobacteria	Alphaproteobacteria	Rhizobiales	Hyphomicrobiaceae	Rhodoplanes		4366201	6.93305	6.93305	9.67214	-6.4643e-09	1	1	1.99965	1	Y	N	N	N	N	N	N
Bacteria	Proteobacteria	Alphaproteobacteria	Rhizobiales	Hyphomicrobiaceae	Rhodoplanes		744505	8.69452	8.69452	10.1914	-4.65073e-08	1	1	1.99802	1	Y	N	N	N	N	N	N
Bacteria	Proteobacteria	Alphaproteobacteria	Rhizobiales	Hyphomicrobiaceae	Rhodoplanes		1125837	-5.06303	5.06303	9.46705	8.18624e-08	0.999772	1	2.02351	1	Y	N	N	N	N	N	N
Bacteria	Proteobacteria	Alphaproteobacteria	Rhizobiales	Bradyrhizobiaceae	Bosea	genosp.	239139	11.0788	11.0788	11.2155	1.35236e-07	0.999707	1	6.33623	1	N	N	N	Y	N	N	N
Bacteria	Proteobacteria	Alphaproteobacteria	Rhizobiales	Bradyrhizobiaceae	Bradyrhizobium		259272	11.5705	11.5705	11.0685	2.02923	0.15434	1	2.51677	1	N	N	N	N	N	N	Y
Bacteria	Proteobacteria	Alphaproteobacteria	Rhizobiales	Bradyrhizobiaceae	Bradyrhizobium		244657	4.0902	4.0902	9.39816	1.62356e-08	0.999898	1	1.38666	1	Y	N	N	N	N	N	N
Bacteria	Proteobacteria	Alphaproteobacteria	Rhizobiales	Bradyrhizobiaceae	Bradyrhizobium		573135	3.96387	3.96387	10.9905	-7.53881e-08	1	1	3.57805	1	N	Y	N	N	N	N	N
Bacteria	Proteobacteria	Alphaproteobacteria	Rhizobiales	Bradyrhizobiaceae	Bradyrhizobium		4377104	0.332764	0.332764	9.3973	4.7727e-08	0.999826	1	0.00104243	1	N	Y	N	N	N	N	N
Bacteria	Proteobacteria	Alphaproteobacteria	Rhizobiales	Bradyrhizobiaceae			147541	8.11969	8.11969	9.95534	5.42065e-08	0.999814	1	1.99743	1	Y	N	N	N	N	N	N
Bacteria	Proteobacteria	Alphaproteobacteria	Rhizobiales	Bradyrhizobiaceae	Bosea	genosp.	318609	6.93305	6.93305	9.67214	-6.4643e-09	1	1	1.99965	1	Y	N	N	N	N	N	N
Bacteria	Proteobacteria	Alphaproteobacteria	Rhizobiales	Bradyrhizobiaceae			811074	2.81718	2.81718	10.1035	-2.25692e-08	1	1	6.74503	1	N	N	N	Y	N	N	N
Bacteria	Proteobacteria	Alphaproteobacteria	Rhizobiales	Bradyrhizobiaceae			216805	5.35096	5.35096	9.48034	-8.45882e-08	1	1	2.01524	1	Y	N	N	N	N	N	N
Bacteria	Proteobacteria	Alphaproteobacteria	Rhizobiales	Hyphomicrobiaceae	Rhodoplanes		1638797	10.1359	10.1359	9.91228	2.02176e-07	0.999641	1	1.1808	1	Y	N	N	N	N	N	N
Bacteria	Proteobacteria	Alphaproteobacteria	Rhizobiales	Xanthobacteraceae	Labrys		99073	-2.67764	2.67764	9.8761	-1.76734e-08	1	1	0	1	N	N	N	Y	N	N	N
Bacteria	Proteobacteria	Alphaproteobacteria	Rhizobiales	Beijerinckiaceae			356113	1.28015	1.28015	9.58337	-6.94231e-08	1	1	2.11776	1	N	Y	N	N	N	N	N
Bacteria	Proteobacteria	Alphaproteobacteria	Rhizobiales	Methylobacteriaceae	Methylobacterium	organophilum	979344	-5.45182	5.45182	14.6419	0.522633	0.469743	1	1.10684	1	N	N	N	N	N	N	Y
Bacteria	Proteobacteria	Alphaproteobacteria	Rhizobiales	Methylobacteriaceae	Methylobacterium	adhaesivum	4303249	-11.3541	11.3541	14.6983	3.20227	0.0735758	1	5.76995	1	N	N	N	N	N	N	Y
Bacteria	Proteobacteria	Alphaproteobacteria	Rhizobiales	Methylobacteriaceae	Methylobacterium	adhaesivum	New.CleanUp.ReferenceOTU17591	-1.44753	1.44753	12.538	9.69406e-08	0.999752	1	5.76174	1	N	N	N	N	N	Y	N
Bacteria	Proteobacteria	Alphaproteobacteria	Rhizobiales	Methylobacteriaceae	Methylobacterium		4396717	-3.00559	3.00559	13.4413	0.204386	0.651217	1	2.26021	1	N	N	N	N	N	N	Y
Bacteria	Proteobacteria	Alphaproteobacteria	Rhizobiales	Methylocystaceae			1060958	8.66073	8.66073	11.4162	1.37812	0.240459	1	2.55163	1	N	N	N	N	N	N	Y
Bacteria	Proteobacteria	Alphaproteobacteria	Rhizobiales	Methylocystaceae			843663	2.97189	2.97189	10.7398	1.10556	0.293082	1	9.52321	1	N	N	N	Y	N	N	N
Bacteria	Proteobacteria	Alphaproteobacteria	Rhizobiales	Methylocystaceae			4418684	-0.742038	0.742038	11.998	0.0109132	0.916802	1	0.85826	1	N	N	N	N	N	N	Y
Bacteria	Proteobacteria	Alphaproteobacteria	Rhizobiales	Methylocystaceae			417366	0.538302	0.538302	11.8835	0.0143292	0.90472	1	3.60062	1	N	N	N	N	N	N	Y
Bacteria	Proteobacteria	Alphaproteobacteria	Rhizobiales	Methylocystaceae			814145	6.64757	6.64757	9.61783	1.18605e-07	0.999725	1	2.02408	1	Y	N	N	N	N	N	N
Bacteria	Proteobacteria	Alphaproteobacteria	Rhizobiales				104947	10.2022	10.2022	10.521	-1.15414e-08	1	1	2.69267	1	N	N	N	Y	N	N	N
Bacteria	Proteobacteria	Alphaproteobacteria	Rhizobiales	Methylocystaceae			4378898	6.51107	6.51107	9.62619	1.26455e-07	0.999716	1	2.00135	1	Y	N	N	N	N	N	N
Bacteria	Proteobacteria	Alphaproteobacteria	Rhizobiales	Methylocystaceae			4465431	-7.04709	7.04709	9.69485	1.75517e-07	0.999666	1	2.00603	1	Y	N	N	N	N	N	N
Bacteria	Proteobacteria	Alphaproteobacteria	Rhizobiales	Methylocystaceae			825612	-3.99272	3.99272	10.0206	-4.08074e-08	1	1	5.36455	1	N	N	N	Y	N	N	N
Bacteria	Proteobacteria	Alphaproteobacteria	Rhizobiales	Methylocystaceae			754628	-12.3162	12.3162	10.4529	-3.62211e-08	1	1	1.25242	1	Y	N	N	N	N	N	N
Bacteria	Proteobacteria	Alphaproteobacteria	Rhizobiales	Methylocystaceae			647790	1.28015	1.28015	9.58337	-6.94231e-08	1	1	2.11776	1	N	Y	N	N	N	N	N
Bacteria	Proteobacteria	Alphaproteobacteria	Sphingomonadales	Sphingomonadaceae	Sphingomonas		4449609	-3.11876	3.11876	17.6547	0.210684	0.646245	1	1.36774	1	N	N	N	N	N	N	Y
Bacteria	Proteobacteria	Alphaproteobacteria	Sphingomonadales	Sphingomonadaceae	Sphingomonas		New.CleanUp.ReferenceOTU26306	-1.8909	1.8909	11.197	0.0163218	0.898345	1	0.619806	1	N	N	N	N	N	N	Y
Bacteria	Proteobacteria	Alphaproteobacteria	Sphingomonadales	Sphingomonadaceae	Sphingomonas		907206	-0.447551	0.447551	11.8213	0.00374992	0.951172	1	1.51912	1	N	N	N	N	N	N	Y
Bacteria	Proteobacteria	Alphaproteobacteria	Sphingomonadales	Sphingomonadaceae	Kaistobacter		4447334	1.77857	1.77857	9.97782	4.34594e-08	0.999834	1	4.01716	1	Y	N	N	N	N	N	N
Bacteria	Proteobacteria	Alphaproteobacteria	Sphingomonadales	Sphingomonadaceae	Kaistobacter		824146	-7.90391	7.90391	9.87408	6.06084e-08	0.999804	1	1.99981	1	Y	N	N	N	N	N	N
Bacteria	Proteobacteria	Alphaproteobacteria	Sphingomonadales	Sphingomonadaceae			549682	-6.00044	6.00044	9.54465	1.5039e-07	0.999691	1	2.02358	1	Y	N	N	N	N	N	N
Bacteria	Proteobacteria	Alphaproteobacteria	Sphingomonadales	Sphingomonadaceae	Sphingomonas		1118300	4.0902	4.0902	9.39816	1.62356e-08	0.999898	1	1.38666	1	Y	N	N	N	N	N	N
Bacteria	Proteobacteria	Alphaproteobacteria	Sphingomonadales	Sphingomonadaceae	Sphingomonas	echinoides	4453466	3.64775	3.64775	11.4985	-2.18361e-08	1	1	1.89245	1	N	N	N	Y	N	N	N
Bacteria	Proteobacteria	Alphaproteobacteria	Sphingomonadales	Sphingomonadaceae	Sphingomonas		4423410	0.909376	0.909376	11.9305	9.92862e-08	1	1	4.64425	1	N	N	N	N	N	N	Y
Bacteria	Proteobacteria	Alphaproteobacteria	Sphingomonadales	Sphingomonadaceae	Sphingomonas		3490230	-7.8019	7.8019	10.2513	-7.16318e-09	1	1	2.69401	1	N	N	N	Y	N	N	N
Bacteria	Proteobacteria	Alphaproteobacteria	Sphingomonadales	Sphingomonadaceae	Sphingomonas		4378646	4.0902	4.0902	9.39816	1.62356e-08	0.999898	1	1.38666	1	Y	N	N	N	N	N	N
Bacteria	Proteobacteria	Alphaproteobacteria	Sphingomonadales	Sphingomonadaceae	Sphingomonas		102915	2.39425	2.39425	13.2201	0.150386	0.698177	1	0.390894	1	N	N	N	N	N	N	Y
Bacteria	Proteobacteria	Alphaproteobacteria	Sphingomonadales	Sphingomonadaceae	Sphingomonas	wittichii	331282	-0.922092	0.922092	9.39558	-1.43766e-08	1	1	2.04166	1	N	N	Y	N	N	N	N
Bacteria	Proteobacteria	Alphaproteobacteria	Sphingomonadales	Sphingomonadaceae	Sphingomonas	wittichii	149938	5.9685	5.9685	9.77073	6.37492e-08	0.999799	1	4.37282	1	N	N	N	N	Y	N	N
Bacteria	Proteobacteria	Alphaproteobacteria	Sphingomonadales	Sphingomonadaceae	Sphingomonas	wittichii	87167	1.28015	1.28015	9.58337	-6.94231e-08	1	1	2.11776	1	N	Y	N	N	N	N	N
Bacteria	Proteobacteria	Alphaproteobacteria	Sphingomonadales	Sphingomonadaceae	Sphingomonas	wittichii	557456	-0.970226	0.970226	10.2427	9.6568e-09	0.999922	1	5.88855	1	N	N	N	N	N	Y	N
Bacteria	Proteobacteria	Alphaproteobacteria	Sphingomonadales	Sphingomonadaceae	Sphingomonas	wittichii	4361147	-15.1718	15.1718	11.0253	-1.08158e-08	1	1	7.40169	1	N	N	N	N	N	N	Y
Bacteria	Proteobacteria	Alphaproteobacteria	Sphingomonadales	Sphingomonadaceae	Sphingobium		1118651	-0.922092	0.922092	9.39558	-1.43766e-08	1	1	2.04166	1	N	N	Y	N	N	N	N
Bacteria	Proteobacteria	Alphaproteobacteria	Sphingomonadales	Sphingomonadaceae	Sphingomonas		746436	15.3587	15.3587	10.7729	5.83997e-08	0.999807	1	4.38545	1	N	N	N	Y	N	N	N
Bacteria	Proteobacteria	Alphaproteobacteria	Sphingomonadales	Sphingomonadaceae	Sphingomonas		4463047	18.9614	18.9614	11.7674	4.97909e-08	0.999822	1	2.71012	1	N	N	N	Y	N	N	N
Bacteria	Proteobacteria	Alphaproteobacteria	Sphingomonadales	Sphingomonadaceae	Sphingomonas		222868	4.14222	4.14222	11.1596	-1.5314e-07	1	1	3.27277	1	N	N	N	N	N	N	Y
Bacteria	Proteobacteria	Alphaproteobacteria	Sphingomonadales	Sphingomonadaceae	Sphingomonas		4344371	-5.32594	5.32594	10.4443	4.78587e-08	0.999825	1	0.087102	1	N	N	N	Y	N	N	N
Bacteria	Proteobacteria	Alphaproteobacteria	Sphingomonadales	Sphingomonadaceae			2313705	4.0902	4.0902	9.39816	1.62356e-08	0.999898	1	1.38666	1	Y	N	N	N	N	N	N
Bacteria	Proteobacteria	Alphaproteobacteria	Sphingomonadales	Sphingomonadaceae			1135798	-7.04709	7.04709	9.69485	1.75517e-07	0.999666	1	2.00603	1	Y	N	N	N	N	N	N
Bacteria	Proteobacteria	Alphaproteobacteria	Sphingomonadales	Sphingomonadaceae	Blastomonas		1114718	-0.675751	0.675751	9.44744	-1.45602e-08	1	1	5.31232	1	N	N	Y	N	N	N	N
Bacteria	Proteobacteria	Alphaproteobacteria	Sphingomonadales				1129599	-8.75139	8.75139	10.0261	7.96569e-08	0.999775	1	4.49429	1	N	N	N	N	Y	N	N
Bacteria	Proteobacteria	Alphaproteobacteria	Sphingomonadales	Sphingomonadaceae	Blastomonas	natatoria	4467678	-1.28497	1.28497	10.1794	5.05455e-09	0.999943	1	3.98977	1	Y	N	N	N	N	N	N
Bacteria	Proteobacteria	Alphaproteobacteria	Sphingomonadales	Erythrobacteraceae			445733	5.73012	5.73012	10.9753	1.06975	0.301036	1	1.42154	1	N	N	N	N	N	N	Y
Bacteria	Proteobacteria	Alphaproteobacteria	Sphingomonadales	Sphingomonadaceae	Novosphingobium		4318801	8.31825	8.31825	10.114	8.39229e-08	0.999769	1	1.99774	1	Y	N	N	N	N	N	N
Bacteria	Proteobacteria	Alphaproteobacteria	Sphingomonadales	Sphingomonadaceae	Novosphingobium		144589	8.11969	8.11969	9.95534	5.42065e-08	0.999814	1	1.99743	1	Y	N	N	N	N	N	N
Bacteria	Proteobacteria	Alphaproteobacteria	Sphingomonadales	Sphingomonadaceae	Novosphingobium		513803	0.629802	0.629802	9.52805	-1.507e-07	1	1	0.00109381	1	N	Y	N	N	N	N	N
Bacteria	Proteobacteria	Alphaproteobacteria	Sphingomonadales	Sphingomonadaceae	Novosphingobium		820313	-6.88887	6.88887	9.67219	4.37058e-09	0.999947	1	1.99685	1	Y	N	N	N	N	N	N
Bacteria	Proteobacteria	Alphaproteobacteria	Sphingomonadales	Sphingomonadaceae	Novosphingobium		133044	-6.00044	6.00044	9.54465	1.5039e-07	0.999691	1	2.02358	1	Y	N	N	N	N	N	N
Bacteria	Proteobacteria	Alphaproteobacteria	Sphingomonadales	Sphingomonadaceae			New.ReferenceOTU98	1.28015	1.28015	9.58337	-6.94231e-08	1	1	2.11776	1	N	Y	N	N	N	N	N
Bacteria	Proteobacteria	Alphaproteobacteria	Rhizobiales	Rhizobiaceae	Agrobacterium		4337622	1.71094	1.71094	10.6689	-1.59962e-07	1	1	0.00138749	1	N	Y	N	N	N	N	N
Bacteria	Proteobacteria	Betaproteobacteria	Burkholderiales	Comamonadaceae	Paucibacter		110215	-4.7584	4.7584	10.7655	-3.1832e-08	1	1	3.76089	1	N	N	N	Y	N	N	N
Bacteria	Proteobacteria	Betaproteobacteria	Burkholderiales	Comamonadaceae	Paucibacter		61836	5.35096	5.35096	9.48034	-8.45882e-08	1	1	2.01524	1	Y	N	N	N	N	N	N
Bacteria	Proteobacteria	Betaproteobacteria	Burkholderiales	Comamonadaceae			358068	1.24659	1.24659	10.0272	9.26489e-08	0.999757	1	0.00127211	1	N	Y	N	N	N	N	N
Bacteria	Proteobacteria	Betaproteobacteria	Burkholderiales	Comamonadaceae	Methylibium		4396454	1.59349	1.59349	9.8064	-8.35534e-08	1	1	2.18123	1	N	Y	N	N	N	N	N
Bacteria	Proteobacteria	Betaproteobacteria	Burkholderiales	Comamonadaceae			1898675	1.28015	1.28015	9.58337	-6.94231e-08	1	1	2.11776	1	N	Y	N	N	N	N	N
Bacteria	Proteobacteria	Betaproteobacteria	Burkholderiales	Comamonadaceae	Polaromonas		4422321	3.10306	3.10306	9.66006	-7.37812e-08	1	1	7.60278	1	N	Y	N	N	N	N	N
Bacteria	Proteobacteria	Betaproteobacteria	Burkholderiales	Comamonadaceae	Polaromonas		211171	8.53419	8.53419	10.2115	9.59582e-08	0.999753	1	6.37064	1	N	N	N	Y	N	N	N
Bacteria	Proteobacteria	Betaproteobacteria	Burkholderiales	Comamonadaceae	Rhodoferax		4388545	0.629802	0.629802	9.52805	-1.507e-07	1	1	0.00109381	1	N	Y	N	N	N	N	N
Bacteria	Proteobacteria	Betaproteobacteria	Burkholderiales	Comamonadaceae	Rhodoferax		4479347	0.91942	0.91942	9.71327	3.81225e-08	0.999844	1	0.00118248	1	N	Y	N	N	N	N	N
Bacteria	Proteobacteria	Betaproteobacteria	Burkholderiales	Comamonadaceae	Rhodoferax		1127804	1.28015	1.28015	9.58337	-6.94231e-08	1	1	2.11776	1	N	Y	N	N	N	N	N
Bacteria	Proteobacteria	Betaproteobacteria	Burkholderiales	Comamonadaceae	Polaromonas		4472112	6.86555	6.86555	10.0041	-3.71709e-08	1	1	8.41314	1	N	N	N	Y	N	N	N
Bacteria	Proteobacteria	Betaproteobacteria	Burkholderiales	Comamonadaceae	Variovorax	paradoxus	4456068	0.909196	0.909196	11.3709	0.00315433	0.955213	1	2.89085	1	N	N	N	N	N	N	Y
Bacteria	Proteobacteria	Betaproteobacteria	Burkholderiales	Comamonadaceae	Polaromonas		819037	-6.00044	6.00044	9.54465	1.5039e-07	0.999691	1	2.02358	1	Y	N	N	N	N	N	N
Bacteria	Proteobacteria	Betaproteobacteria	Burkholderiales	Comamonadaceae	Methylibium		4386631	-5.62824	5.62824	9.97684	-6.68925e-08	1	1	4.83414	1	N	N	N	Y	N	N	N
Bacteria	Proteobacteria	Betaproteobacteria	Burkholderiales	Comamonadaceae	Methylibium		518380	1.50283	1.50283	10.7311	-8.88823e-08	1	1	0.906957	1	N	N	N	Y	N	N	N
Bacteria	Proteobacteria	Betaproteobacteria	Burkholderiales	Comamonadaceae	Methylibium		1673321	2.36008	2.36008	9.91508	1.27525e-07	0.999715	1	0.00118207	1	N	Y	N	N	N	N	N
Bacteria	Proteobacteria	Betaproteobacteria	Burkholderiales	Comamonadaceae			545997	0.490113	0.490113	9.46102	2.06448e-08	0.999885	1	0.00104243	1	N	Y	N	N	N	N	N
Bacteria	Proteobacteria	Betaproteobacteria	Burkholderiales	Comamonadaceae			556657	10.2272	10.2272	10.583	-3.79699e-08	1	1	6.9276	1	N	N	N	N	Y	N	N
Bacteria	Proteobacteria	Betaproteobacteria	Burkholderiales	Comamonadaceae			315609	-1.84783	1.84783	10.1952	-3.78342e-08	1	1	6.57861	1	N	N	N	Y	N	N	N
Bacteria	Proteobacteria	Betaproteobacteria	Burkholderiales	Comamonadaceae			106252	3.46553	3.46553	12.0932	2.4834e-08	0.999874	1	0.679736	1	N	N	N	N	N	Y	N
Bacteria	Proteobacteria	Betaproteobacteria	Burkholderiales	Comamonadaceae			3167757	6.64757	6.64757	9.61783	1.18605e-07	0.999725	1	2.02408	1	Y	N	N	N	N	N	N
Bacteria	Proteobacteria	Betaproteobacteria	Burkholderiales	Comamonadaceae	Hylemonella		1140286	6.93305	6.93305	9.67214	-6.4643e-09	1	1	1.99965	1	Y	N	N	N	N	N	N
Bacteria	Proteobacteria	Betaproteobacteria	Burkholderiales	Comamonadaceae	Variovorax		1120966	-1.11891	1.11891	9.86334	1.89093e-07	0.999653	1	1.98289	1	N	N	N	N	Y	N	N
Bacteria	Proteobacteria	Betaproteobacteria	Burkholderiales	Comamonadaceae			1148345	-5.06303	5.06303	9.46705	8.18624e-08	0.999772	1	2.02351	1	Y	N	N	N	N	N	N
Bacteria	Proteobacteria	Betaproteobacteria	Burkholderiales	Comamonadaceae			225259	-6.76082	6.76082	11.819	1.15084	0.283407	1	2.93476	1	N	N	N	N	N	N	Y
Bacteria	Proteobacteria	Betaproteobacteria	Burkholderiales	Comamonadaceae	Comamonas		4464858	-4.23625	4.23625	11.8386	-1.92725e-07	1	1	8.99308	1	N	N	N	N	N	N	Y
Bacteria	Proteobacteria	Betaproteobacteria	Burkholderiales	Comamonadaceae	Leptothrix		672144	1.04757	1.04757	9.82533	8.69526e-08	0.999765	1	0.00121957	1	N	Y	N	N	N	N	N
Bacteria	Proteobacteria	Betaproteobacteria	Burkholderiales	Comamonadaceae	Methylibium		783687	5.39378	5.39378	9.93491	1.24909e-07	0.999718	1	6.16233	1	N	N	N	Y	N	N	N
Bacteria	Proteobacteria	Betaproteobacteria	Burkholderiales	Comamonadaceae			689696	6.23156	6.23156	10.0193	1.25363e-07	0.999718	1	12.2297	0.998	N	N	N	N	N	N	Y
Bacteria	Proteobacteria	Betaproteobacteria	SC-I-84				142009	8.63625	8.63625	10.1574	1.6388e-07	0.999677	1	6.30042	1	Y	N	N	N	N	N	N
Bacteria	Proteobacteria	Betaproteobacteria	SC-I-84				555772	3.39973	3.39973	10.3874	-4.06527e-08	1	1	9.91199	0.999	N	Y	N	N	N	N	N
Bacteria	Proteobacteria	Betaproteobacteria	IS-44				1114824	6.11374	6.11374	9.54795	-3.06834e-08	1	1	2.04219	1	Y	N	N	N	N	N	N
Bacteria	Proteobacteria	Betaproteobacteria	Methylophilales	Methylophilaceae			50624	0.490113	0.490113	9.46102	2.06448e-08	0.999885	1	0.00104243	1	N	Y	N	N	N	N	N
Bacteria	Proteobacteria	Betaproteobacteria	Methylophilales	Methylophilaceae			4407901	8.69452	8.69452	10.1914	-4.65073e-08	1	1	1.99802	1	Y	N	N	N	N	N	N
Bacteria	Proteobacteria	Betaproteobacteria	Methylophilales	Methylophilaceae	Methylotenera	mobilis	659163	6.93305	6.93305	9.67214	-6.4643e-09	1	1	1.99965	1	Y	N	N	N	N	N	N
Bacteria	Proteobacteria	Betaproteobacteria	Burkholderiales				4399333	-0.171541	0.171541	10.2727	-0.00216374	1	1	2.3377	1	N	N	N	Y	N	N	N
Bacteria	Proteobacteria	Betaproteobacteria	Neisseriales	Neisseriaceae	Vogesella		3847840	-6.07263	6.07263	12.1023	0.799159	0.573234	1	3.8164	1	N	N	N	N	N	N	Y
Bacteria	Proteobacteria	Betaproteobacteria	Burkholderiales	Alcaligenaceae	Achromobacter		68617	-8.28752	8.28752	10.3207	-2.27663e-08	1	1	2.96908	1	N	N	N	Y	N	N	N
Bacteria	Proteobacteria	Betaproteobacteria	Burkholderiales	Burkholderiaceae	Burkholderia	bryophila	125947	6.3708	6.3708	10.4324	-9.00057e-08	1	1	4.45168	1	N	N	N	N	Y	N	N
Bacteria	Proteobacteria	Betaproteobacteria	Burkholderiales	Burkholderiaceae	Burkholderia	bryophila	4301374	-0.922092	0.922092	9.39558	-1.43766e-08	1	1	2.04166	1	N	N	Y	N	N	N	N
Bacteria	Proteobacteria	Betaproteobacteria	Burkholderiales	Burkholderiaceae	Burkholderia		196652	0.490113	0.490113	9.46102	2.06448e-08	0.999885	1	0.00104243	1	N	Y	N	N	N	N	N
Bacteria	Proteobacteria	Betaproteobacteria	Burkholderiales	Oxalobacteraceae	Herbaspirillum		254938	11.7242	11.7242	10.6793	-2.99594e-08	1	1	7.33784	1	N	N	N	Y	N	N	N
Bacteria	Proteobacteria	Betaproteobacteria	Burkholderiales				4385617	-2.39976	2.39976	10.872	1.76175e-09	0.999967	1	4.48988	1	N	N	N	N	N	N	Y
Bacteria	Proteobacteria	Betaproteobacteria	Burkholderiales	Oxalobacteraceae	Ralstonia		136025	4.65349	4.65349	11.5387	0.513341	0.473718	1	3.40027	1	N	N	N	N	N	N	Y
Bacteria	Proteobacteria	Betaproteobacteria	Burkholderiales	Oxalobacteraceae	Janthinobacterium		4344056	6.03451	6.03451	11.3356	1.03738	0.308464	1	8.77517	1	N	N	N	N	N	N	Y
Bacteria	Proteobacteria	Betaproteobacteria	Burkholderiales	Oxalobacteraceae	Janthinobacterium		4418009	-0.944831	0.944831	10.3005	7.55309e-06	0.997807	1	2.3989	1	N	N	N	N	N	N	Y
Bacteria	Proteobacteria	Betaproteobacteria	Burkholderiales	Oxalobacteraceae			3875675	-2.42738	2.42738	12.4791	1.15462e-06	1	1	9.32012	1	N	N	N	N	N	N	Y
Bacteria	Proteobacteria	Betaproteobacteria	Burkholderiales	Oxalobacteraceae	Janthinobacterium		4363027	-4.53793	4.53793	10.3749	-5.95079e-08	1	1	0	1	N	N	N	Y	N	N	N
Bacteria	Proteobacteria	Betaproteobacteria	Burkholderiales	Oxalobacteraceae	Janthinobacterium		210201	12.1484	12.1484	13.5723	2.53876	0.111123	1	2.67412	1	N	N	N	N	N	N	Y
Bacteria	Proteobacteria	Betaproteobacteria	Burkholderiales	Oxalobacteraceae			992035	1.97305	1.97305	11.3689	1.58586e-05	0.996823	1	1.05929	1	N	N	N	N	N	N	Y
Bacteria	Proteobacteria	Betaproteobacteria	Burkholderiales	Oxalobacteraceae	Janthinobacterium		818527	2.01455	2.01455	11.0829	0.517697	0.471848	1	0.163217	1	N	N	N	N	N	Y	N
Bacteria	Proteobacteria	Betaproteobacteria	Burkholderiales	Oxalobacteraceae	Janthinobacterium		2353709	6.51107	6.51107	9.62619	1.26455e-07	0.999716	1	2.00135	1	Y	N	N	N	N	N	N
Bacteria	Proteobacteria	Betaproteobacteria	Burkholderiales	Oxalobacteraceae	Janthinobacterium		661838	12.5177	12.5177	11.8557	8.70307e-08	0.999788	1	10.1144	0.999	N	N	N	N	N	N	Y
Bacteria	Bacteroidetes	Saprospirae	Saprospirales	Chitinophagaceae			1085916	9.39777	9.39777	11.8091	1.26724e-06	0.999102	1	2.46087	1	Y	N	N	N	N	N	N
Bacteria	Bacteroidetes	Saprospirae	Saprospirales	Chitinophagaceae			4312724	6.93305	6.93305	9.67214	-6.4643e-09	1	1	1.99965	1	Y	N	N	N	N	N	N
Bacteria	Bacteroidetes	Saprospirae	Saprospirales	Chitinophagaceae			4478413	-7.04709	7.04709	9.69485	1.75517e-07	0.999666	1	2.00603	1	Y	N	N	N	N	N	N
Bacteria	Bacteroidetes	Saprospirae	Saprospirales	Chitinophagaceae			4044057	1.10154	1.10154	9.8784	-1.33563e-07	1	1	0.0012348	1	N	Y	N	N	N	N	N
Bacteria	Bacteroidetes	Saprospirae	Saprospirales	Chitinophagaceae			105504	8.11969	8.11969	9.95534	5.42065e-08	0.999814	1	1.99743	1	Y	N	N	N	N	N	N
Bacteria	Bacteroidetes	Saprospirae	Saprospirales	Chitinophagaceae			282480	0.840262	0.840262	9.65398	-1.3506e-07	1	1	0.00115905	1	N	Y	N	N	N	N	N
Bacteria	Bacteroidetes	Saprospirae	Saprospirales	Chitinophagaceae	Segetibacter		4306723	-6.00044	6.00044	9.54465	1.5039e-07	0.999691	1	2.02358	1	Y	N	N	N	N	N	N
Bacteria	Bacteroidetes	Saprospirae	Saprospirales	Chitinophagaceae			352485	-6.69557	6.69557	9.80786	-4.0716e-08	1	1	2.82319	1	N	N	N	Y	N	N	N
Bacteria	Bacteroidetes	Saprospirae	Saprospirales	Chitinophagaceae			567628	3.36297	3.36297	9.83922	-2.86988e-08	1	1	8.44629	1	N	Y	N	N	N	N	N
Bacteria	Bacteroidetes	Saprospirae	Saprospirales	Chitinophagaceae	Chitinophaga		1689895	0.490113	0.490113	9.46102	2.06448e-08	0.999885	1	0.00104243	1	N	Y	N	N	N	N	N
Bacteria	Bacteroidetes	Saprospirae	Saprospirales	Chitinophagaceae			160422	13.7105	13.7105	10.4484	-8.66537e-09	1	1	1.11049	1	Y	N	N	N	N	N	N
Bacteria	Bacteroidetes	Saprospirae	Saprospirales	Chitinophagaceae			325365	5.35096	5.35096	9.48034	-8.45882e-08	1	1	2.01524	1	Y	N	N	N	N	N	N
Bacteria	Bacteroidetes	Saprospirae	Saprospirales	Chitinophagaceae	Sediminibacterium		885618	-8.44451	8.44451	10.0339	6.34476e-08	0.999799	1	1.99777	1	Y	N	N	N	N	N	N
Bacteria	Bacteroidetes	Saprospirae	Saprospirales	Chitinophagaceae			1069213	7.29202	7.29202	9.78343	-3.24935e-09	1	1	1.99813	1	Y	N	N	N	N	N	N
Bacteria	Bacteroidetes	Saprospirae	Saprospirales	Chitinophagaceae			161009	5.35096	5.35096	9.48034	-8.45882e-08	1	1	2.01524	1	Y	N	N	N	N	N	N
Bacteria	Bacteroidetes	Saprospirae	Saprospirales	Chitinophagaceae			New.CleanUp.ReferenceOTU16224	1.92589	1.92589	11.132	-1.6132e-07	1	1	0.00153593	1	N	Y	N	N	N	N	N
Bacteria	Proteobacteria	Alphaproteobacteria	Caulobacterales	Caulobacteraceae	Phenylobacterium		4341461	-5.08595	5.08595	10.4055	-1.19561e-07	1	1	1.73112	1	N	N	N	Y	N	N	N
Bacteria	Proteobacteria	Alphaproteobacteria	Caulobacterales	Caulobacteraceae	Phenylobacterium		1088618	6.92996	6.92996	9.73113	-6.73645e-08	1	1	6.66702	1	N	N	N	Y	N	N	N
Bacteria	Proteobacteria	Alphaproteobacteria	Caulobacterales	Caulobacteraceae	Phenylobacterium		254401	1.28015	1.28015	9.58337	-6.94231e-08	1	1	2.11776	1	N	Y	N	N	N	N	N
Bacteria	Proteobacteria	Alphaproteobacteria	Caulobacterales	Caulobacteraceae			1049750	0.629802	0.629802	9.52805	-1.507e-07	1	1	0.00109381	1	N	Y	N	N	N	N	N
Bacteria	Proteobacteria	Alphaproteobacteria	Caulobacterales	Caulobacteraceae			54353	-6.88887	6.88887	9.67219	4.37058e-09	0.999947	1	1.99685	1	Y	N	N	N	N	N	N
Bacteria	Proteobacteria	Alphaproteobacteria	Caulobacterales	Caulobacteraceae	Mycoplana		4457554	2.36008	2.36008	9.91508	1.27525e-07	0.999715	1	0.00118207	1	N	Y	N	N	N	N	N
Bacteria	Proteobacteria	Alphaproteobacteria	Rhizobiales				831178	4.03822	4.03822	9.78456	1.08092e-07	0.999738	1	0.0051302	1	N	N	N	N	Y	N	N
Bacteria	Proteobacteria	Alphaproteobacteria	Caulobacterales	Caulobacteraceae			673010	1.59349	1.59349	9.8064	-8.35534e-08	1	1	2.18123	1	N	Y	N	N	N	N	N
Bacteria	Proteobacteria	Alphaproteobacteria	Caulobacterales	Caulobacteraceae			826124	5.35096	5.35096	9.48034	-8.45882e-08	1	1	2.01524	1	Y	N	N	N	N	N	N
Bacteria	Proteobacteria	Alphaproteobacteria	Ellin329				222768	5.36031	5.36031	9.47483	6.03673e-08	0.999804	1	2.10549	1	Y	N	N	N	N	N	N
Bacteria	Proteobacteria	Alphaproteobacteria	Rhodospirillales	Acetobacteraceae			407742	1.23236	1.23236	10.4073	-3.39067e-06	1	1	2.26683	1	N	N	N	Y	N	N	N
Bacteria	Proteobacteria	Alphaproteobacteria	Rhodospirillales	Acetobacteraceae	Acidisoma		581747	9.34573	9.34573	10.6081	2.03046e-08	0.999886	1	1.9975	1	Y	N	N	N	N	N	N
Bacteria	Proteobacteria	Alphaproteobacteria	Rhodospirillales	Acetobacteraceae			361359	-5.71155	5.71155	11.5154	0.870424	0.350868	1	2.65753	1	N	N	N	N	N	N	Y
Bacteria	Proteobacteria	Alphaproteobacteria	Rhodospirillales	Acetobacteraceae			904568	1.66959	1.66959	9.86839	-8.28465e-08	1	1	2.10295	1	N	Y	N	N	N	N	N
Bacteria	Proteobacteria	Alphaproteobacteria	Rhodospirillales	Acetobacteraceae			812652	5.11552	5.11552	13.5459	0.820987	0.364921	1	0.938462	1	N	N	N	N	N	N	Y
Bacteria	Proteobacteria	Alphaproteobacteria	Rhodospirillales	Acetobacteraceae			32348	2.41167	2.41167	11.1829	1.7895e-06	0.998933	1	0.799282	1	Y	N	N	N	N	N	N
Bacteria	Proteobacteria	Alphaproteobacteria	Rhodospirillales	Acetobacteraceae			591379	2.05941	2.05941	9.88081	-1.10982e-07	1	1	2.13346	1	N	Y	N	N	N	N	N
Bacteria	Proteobacteria	Alphaproteobacteria	Rhodospirillales	Acetobacteraceae			360826	11.4494	11.4494	12.8711	4.52143	0.0335051	1	6.25258	1	N	N	N	Y	N	N	N
Bacteria	Proteobacteria	Alphaproteobacteria	Rhodospirillales	Acetobacteraceae			215053	0.490113	0.490113	9.46102	2.06448e-08	0.999885	1	0.00104243	1	N	Y	N	N	N	N	N
Bacteria	Proteobacteria	Alphaproteobacteria	Rhodospirillales	Acetobacteraceae			43037	-1.19428	1.19428	9.46935	-8.30661e-09	1	1	2.00938	1	N	N	Y	N	N	N	N
Bacteria	Proteobacteria	Alphaproteobacteria	Rhodospirillales	Acetobacteraceae			319672	6.51107	6.51107	9.62619	1.26455e-07	0.999716	1	2.00135	1	Y	N	N	N	N	N	N
Bacteria	Proteobacteria	Alphaproteobacteria	Rhodospirillales	Acetobacteraceae			4321318	17.5459	17.5459	11.3837	-1.13042e-07	1	1	5.99029	1	N	N	N	Y	N	N	N
Bacteria	Proteobacteria	Alphaproteobacteria	Rhodospirillales	Acetobacteraceae			841979	11.2551	11.2551	11.733	2.12805	0.144666	1	0.335939	1	N	N	N	Y	N	N	N
Bacteria	Proteobacteria	Alphaproteobacteria	Rhodospirillales	Acetobacteraceae			154314	-6.3572	6.3572	10.2431	4.17443e-08	0.999837	1	5.2504	1	N	N	N	Y	N	N	N
Bacteria	Proteobacteria	Alphaproteobacteria	Rhodospirillales	Acetobacteraceae			2954724	5.35096	5.35096	9.48034	-8.45882e-08	1	1	2.01524	1	Y	N	N	N	N	N	N
Bacteria	Proteobacteria	Alphaproteobacteria	Rhodospirillales	Rhodospirillaceae			709657	7.35327	7.35327	9.74883	2.75318e-08	0.999868	1	2.00995	1	Y	N	N	N	N	N	N
Bacteria	Proteobacteria	Alphaproteobacteria	Rhodospirillales	Rhodospirillaceae			4461996	5.36031	5.36031	9.47483	6.03673e-08	0.999804	1	2.10549	1	Y	N	N	N	N	N	N
Bacteria	Acidobacteria	Acidobacteriia	Acidobacteriales	Acidobacteriaceae			512006	6.1207	6.1207	9.87019	-1.18546e-08	1	1	0.000141008	1	N	N	N	N	Y	N	N
Bacteria	Acidobacteria	Acidobacteriia	Acidobacteriales	Acidobacteriaceae			3460758	-6.26754	6.26754	9.61225	3.99286e-08	0.999841	1	6.49784	1	N	N	N	N	Y	N	N
Bacteria	Acidobacteria	Acidobacteriia	Acidobacteriales	Acidobacteriaceae	Acidicapsa	borealis	846667	-4.71396	4.71396	9.77459	-6.49444e-08	1	1	4.87778	1	N	N	N	Y	N	N	N
Bacteria	Acidobacteria	Acidobacteriia	Acidobacteriales	Acidobacteriaceae			1110562	-6.88887	6.88887	9.67219	4.37058e-09	0.999947	1	1.99685	1	Y	N	N	N	N	N	N
Bacteria	Acidobacteria	Acidobacteriia	Acidobacteriales	Acidobacteriaceae	Terriglobus		212239	0.113008	0.113008	9.92116	9.77809e-08	0.999751	1	1.29373	1	N	N	N	N	N	Y	N
Bacteria	Acidobacteria	Acidobacteriia	Acidobacteriales	Acidobacteriaceae	Terriglobus		878161	-0.348891	0.348891	9.81619	6.89529e-08	0.99979	1	6.21231	1	N	N	N	N	N	Y	N
Bacteria	Acidobacteria	Acidobacteriia	Acidobacteriales	Acidobacteriaceae			809880	-1.50795	1.50795	9.62213	-1.40241e-08	1	1	1.99904	1	N	N	Y	N	N	N	N
Bacteria	Acidobacteria	Acidobacteriia	Acidobacteriales	Acidobacteriaceae			New.CleanUp.ReferenceOTU29407	-0.555582	0.555582	9.6242	1.12043e-07	0.999733	1	5.97129	1	N	N	N	N	N	Y	N
Bacteria	Acidobacteria	Acidobacteriia	Acidobacteriales	Acidobacteriaceae			1130140	8.78126	8.78126	10.3024	-3.0383e-08	1	1	1.99839	1	Y	N	N	N	N	N	N
Bacteria	Acidobacteria	Acidobacteriia	Acidobacteriales	Acidobacteriaceae			512811	-3.7817	3.7817	9.70818	-5.08259e-08	1	1	-0.00465833	1	N	N	N	Y	N	N	N
Bacteria	Acidobacteria	Acidobacteriia	Acidobacteriales	Acidobacteriaceae			4447214	14.7581	14.7581	10.5011	-5.94141e-08	1	1	8.12612	1	N	N	N	Y	N	N	N
Bacteria	Acidobacteria	Acidobacteriia	Acidobacteriales	Acidobacteriaceae			1135983	-7.04709	7.04709	9.69485	1.75517e-07	0.999666	1	2.00603	1	Y	N	N	N	N	N	N
Bacteria	Acidobacteria	Acidobacteriia	Acidobacteriales	Acidobacteriaceae	Granulicella	paludicola	278301	-0.922092	0.922092	9.39558	-1.43766e-08	1	1	2.04166	1	N	N	Y	N	N	N	N
Bacteria	Acidobacteria	Acidobacteriia	Acidobacteriales	Acidobacteriaceae			742110	-3.79537	3.79537	10.0338	7.86568e-08	0.999776	1	1.69298	1	N	N	N	N	Y	N	N
Bacteria	Acidobacteria	Acidobacteriia	Acidobacteriales	Acidobacteriaceae	Edaphobacter		559379	-5.06303	5.06303	9.46705	8.18624e-08	0.999772	1	2.02351	1	Y	N	N	N	N	N	N
Bacteria	Acidobacteria	Acidobacteriia	Acidobacteriales	Acidobacteriaceae	Edaphobacter		568398	7.62581	7.62581	9.81038	5.18959e-08	0.999818	1	2.00656	1	Y	N	N	N	N	N	N
Bacteria	Acidobacteria	Acidobacteriia	Acidobacteriales	Acidobacteriaceae	Edaphobacter	modestum	742260	-3.73761	3.73761	10.1633	-8.66212e-09	1	1	4.46724	1	N	N	N	Y	N	N	N
Bacteria	Acidobacteria	Acidobacteriia	Acidobacteriales	Acidobacteriaceae			4424843	-5.06303	5.06303	9.46705	8.18624e-08	0.999772	1	2.02351	1	Y	N	N	N	N	N	N
Bacteria	Proteobacteria	Alphaproteobacteria	Rickettsiales	Rickettsiaceae	Rickettsia		332714	8.24261	8.24261	9.98144	6.9615e-08	0.999789	1	2.0013	1	Y	N	N	N	N	N	N
Bacteria	Proteobacteria	Deltaproteobacteria	Myxococcales	Polyangiaceae			4469134	1.28015	1.28015	9.58337	-6.94231e-08	1	1	2.11776	1	N	Y	N	N	N	N	N
Bacteria	Proteobacteria	Deltaproteobacteria	Myxococcales				1021984	-4.81733	4.81733	10.7227	-7.14728e-06	1	1	1.30242	1	N	N	N	Y	N	N	N
Bacteria	Proteobacteria	Deltaproteobacteria	Myxococcales				4385959	3.16841	3.16841	9.69771	-8.13027e-08	1	1	7.81803	1	N	Y	N	N	N	N	N
Bacteria	Proteobacteria	Deltaproteobacteria	Myxococcales				1140514	0.490113	0.490113	9.46102	2.06448e-08	0.999885	1	0.00104243	1	N	Y	N	N	N	N	N
Bacteria	Proteobacteria	Deltaproteobacteria	Myxococcales				1131545	5.35096	5.35096	9.48034	-8.45882e-08	1	1	2.01524	1	Y	N	N	N	N	N	N
Bacteria	Proteobacteria	Deltaproteobacteria	Myxococcales				4339018	10.7089	10.7089	9.87204	4.85975e-08	0.999824	1	0.0136818	1	Y	N	N	N	N	N	N
Bacteria	Proteobacteria	Deltaproteobacteria	Myxococcales				512091	1.28015	1.28015	9.58337	-6.94231e-08	1	1	2.11776	1	N	Y	N	N	N	N	N
Bacteria	Proteobacteria	Deltaproteobacteria	Myxococcales	Polyangiaceae			808919	4.07686	4.07686	10.5007	1.28943	0.256189	1	1.77273	1	N	N	N	Y	N	N	N
Bacteria	Proteobacteria	Deltaproteobacteria	Myxococcales	Polyangiaceae			1017063	4.0902	4.0902	9.39816	1.62356e-08	0.999898	1	1.38666	1	Y	N	N	N	N	N	N
Bacteria	Proteobacteria	Deltaproteobacteria	Myxococcales				217748	5.35096	5.35096	9.48034	-8.45882e-08	1	1	2.01524	1	Y	N	N	N	N	N	N
Bacteria	Proteobacteria	Deltaproteobacteria	Myxococcales	Myxococcaceae	Corallococcus	exiguus	4366579	1.59349	1.59349	9.8064	-8.35534e-08	1	1	2.18123	1	N	Y	N	N	N	N	N
Bacteria	Proteobacteria	Deltaproteobacteria	Myxococcales	Myxococcaceae			832844	6.11374	6.11374	9.54795	-3.06834e-08	1	1	2.04219	1	Y	N	N	N	N	N	N
Bacteria	Proteobacteria	Deltaproteobacteria	Myxococcales	Haliangiaceae			4353904	8.06636	8.06636	9.91448	-2.85283e-08	1	1	2.9397	1	N	N	N	Y	N	N	N
Bacteria	Proteobacteria	Deltaproteobacteria	Myxococcales				662983	5.35096	5.35096	9.48034	-8.45882e-08	1	1	2.01524	1	Y	N	N	N	N	N	N
Bacteria	Proteobacteria	Deltaproteobacteria	Myxococcales	Haliangiaceae			720217	7.35327	7.35327	9.74883	2.75318e-08	0.999868	1	2.00995	1	Y	N	N	N	N	N	N
Bacteria	Acidobacteria	Acidobacteria-6	iii1-15				2880684	6.93305	6.93305	9.67214	-6.4643e-09	1	1	1.99965	1	Y	N	N	N	N	N	N
Bacteria	Acidobacteria	Acidobacteria-6	iii1-15				4348417	6.11374	6.11374	9.54795	-3.06834e-08	1	1	2.04219	1	Y	N	N	N	N	N	N
Bacteria	Acidobacteria	Acidobacteria-6	iii1-15				748070	8.92489	8.92489	10.2933	-2.97647e-08	1	1	7.73039	1	Y	N	N	N	N	N	N
Bacteria	Acidobacteria	Acidobacteria-6	iii1-15				4453467	6.93305	6.93305	9.67214	-6.4643e-09	1	1	1.99965	1	Y	N	N	N	N	N	N
Bacteria	Acidobacteria	Acidobacteria-6	iii1-15				311603	-0.632021	0.632021	9.50217	1.64437e-07	0.999676	1	4.31639	1	N	N	Y	N	N	N	N
Bacteria	Acidobacteria	Acidobacteria-6	iii1-15				1722698	9.34573	9.34573	10.6081	2.03046e-08	0.999886	1	1.9975	1	Y	N	N	N	N	N	N
Bacteria	Acidobacteria	Acidobacteria-6	iii1-15				4425901	5.36031	5.36031	9.47483	6.03673e-08	0.999804	1	2.10549	1	Y	N	N	N	N	N	N
Bacteria	Verrucomicrobia	Verruco-5	WCHB1-41	RFP12			New.ReferenceOTU66	-5.6634	5.6634	12.2322	6.62231e-07	1	1	0.303615	1	N	N	N	N	N	N	Y
Bacteria	Acidobacteria	DA052	Ellin6513				154822	7.62288	7.62288	9.8546	3.83326e-08	0.999844	1	2.00661	1	Y	N	N	N	N	N	N
Bacteria	Acidobacteria	Acidobacteriia	Acidobacteriales	Koribacteraceae			2651948	8.11969	8.11969	9.95534	5.42065e-08	0.999814	1	1.99743	1	Y	N	N	N	N	N	N
Bacteria	Acidobacteria	Acidobacteriia	Acidobacteriales	Koribacteraceae			1857346	2.41512	2.41512	10.9796	-8.60645e-08	1	1	2.20977	1	N	Y	N	N	N	N	N
Bacteria	Acidobacteria	Acidobacteriia	Acidobacteriales	Koribacteraceae	Candidatus Koribacter		251273	4.0902	4.0902	9.39816	1.62356e-08	0.999898	1	1.38666	1	Y	N	N	N	N	N	N
Bacteria	Actinobacteria	Thermoleophilia	Solirubrobacterales				962282	7.29202	7.29202	9.78343	-3.24935e-09	1	1	1.99813	1	Y	N	N	N	N	N	N
Bacteria	Actinobacteria	Thermoleophilia	Solirubrobacterales				4479035	5.35096	5.35096	9.48034	-8.45882e-08	1	1	2.01524	1	Y	N	N	N	N	N	N
Bacteria	Actinobacteria	Thermoleophilia	Solirubrobacterales				509881	6.51107	6.51107	9.62619	1.26455e-07	0.999716	1	2.00135	1	Y	N	N	N	N	N	N
Bacteria	Actinobacteria	Thermoleophilia	Solirubrobacterales				333731	0.490113	0.490113	9.46102	2.06448e-08	0.999885	1	0.00104243	1	N	Y	N	N	N	N	N
Bacteria	Actinobacteria	Thermoleophilia	Solirubrobacterales				512148	8.40012	8.40012	10.0597	1.0113e-07	0.999746	1	5.1634	1	Y	N	N	N	N	N	N
Bacteria	Actinobacteria	Thermoleophilia	Solirubrobacterales				New.ReferenceOTU124	-4.78726	4.78726	10.3239	-6.11797e-08	1	1	5.51312	1	N	N	N	Y	N	N	N
Bacteria	Actinobacteria	Thermoleophilia	Solirubrobacterales				296086	7.36056	7.36056	9.79916	9.83283e-08	0.99975	1	6.46167	1	N	N	N	Y	N	N	N
Bacteria	Actinobacteria	Thermoleophilia	Solirubrobacterales				965853	-0.681871	0.681871	9.59924	6.61955e-08	0.999795	1	6.01535	1	N	N	N	N	N	Y	N
Bacteria	Actinobacteria	Thermoleophilia	Solirubrobacterales				New.CleanUp.ReferenceOTU34394	6.51107	6.51107	9.62619	1.26455e-07	0.999716	1	2.00135	1	Y	N	N	N	N	N	N
Bacteria	Actinobacteria	Thermoleophilia	Solirubrobacterales	Patulibacteraceae			4419473	0.629802	0.629802	9.52805	-1.507e-07	1	1	0.00109381	1	N	Y	N	N	N	N	N
Bacteria	Actinobacteria	Thermoleophilia	Solirubrobacterales	Patulibacteraceae			994823	5.35096	5.35096	9.48034	-8.45882e-08	1	1	2.01524	1	Y	N	N	N	N	N	N
Bacteria	Actinobacteria	Thermoleophilia	Solirubrobacterales	Patulibacteraceae			940348	6.51107	6.51107	9.62619	1.26455e-07	0.999716	1	2.00135	1	Y	N	N	N	N	N	N
Bacteria	Actinobacteria	Thermoleophilia	Solirubrobacterales				729697	6.49946	6.49946	10.0638	1.6191	0.203257	1	4.95486	1	N	N	N	Y	N	N	N
Bacteria	Actinobacteria	Thermoleophilia	Solirubrobacterales				223743	11.3431	11.3431	10.0361	6.52437e-08	0.999796	1	0.115945	1	Y	N	N	N	N	N	N
Bacteria	Actinobacteria	Thermoleophilia	Solirubrobacterales				927367	10.593	10.593	11.2201	-1.21221e-07	1	1	2.00366	1	Y	N	N	N	N	N	N
Bacteria	Actinobacteria	Thermoleophilia	Solirubrobacterales	Conexibacteraceae			217392	-0.0278676	0.0278676	10.5972	-0.000238301	1	1	0.000212419	1	Y	N	N	N	N	N	N
Bacteria	Actinobacteria	Thermoleophilia	Solirubrobacterales	Solirubrobacteraceae			1129425	-0.155352	0.155352	9.97548	-5.94207e-10	1	1	4.00073	1	Y	N	N	N	N	N	N
Bacteria	Actinobacteria	Thermoleophilia	Solirubrobacterales	Solirubrobacteraceae			873887	14.6777	14.6777	10.826	4.79176e-08	0.999825	1	0.750075	1	Y	N	N	N	N	N	N
Bacteria	Actinobacteria	Thermoleophilia	Solirubrobacterales	Conexibacteraceae			1011380	8.07168	8.07168	9.92653	-1.04759e-07	1	1	2.00254	1	Y	N	N	N	N	N	N
Bacteria	Actinobacteria	Thermoleophilia	Solirubrobacterales	Conexibacteraceae			111050	2.45338	2.45338	10.0548	1.70447e-07	0.999671	1	2.25821	1	N	Y	N	N	N	N	N
Bacteria	Actinobacteria	Thermoleophilia	Solirubrobacterales	Conexibacteraceae			1100123	8.52046	8.52046	10.1093	1.30341e-07	0.999712	1	5.76763	1	Y	N	N	N	N	N	N
Bacteria	Actinobacteria	Thermoleophilia	Solirubrobacterales	Patulibacteraceae			304089	1.10154	1.10154	9.8784	-1.33563e-07	1	1	0.0012348	1	N	Y	N	N	N	N	N
Bacteria	Actinobacteria	Thermoleophilia	Solirubrobacterales	Conexibacteraceae			759415	4.0902	4.0902	9.39816	1.62356e-08	0.999898	1	1.38666	1	Y	N	N	N	N	N	N
Bacteria	Actinobacteria	Thermoleophilia	Solirubrobacterales	Patulibacteraceae			876717	1.66959	1.66959	9.86839	-8.28465e-08	1	1	2.10295	1	N	Y	N	N	N	N	N
Bacteria	Actinobacteria	Thermoleophilia	Solirubrobacterales				199919	4.0902	4.0902	9.39816	1.62356e-08	0.999898	1	1.38666	1	Y	N	N	N	N	N	N
Bacteria	Actinobacteria	Thermoleophilia	Gaiellales				New.CleanUp.ReferenceOTU39916	-6.06742	6.06742	9.56965	-5.44408e-08	1	1	2.00595	1	Y	N	N	N	N	N	N
Bacteria	Actinobacteria	Thermoleophilia	Gaiellales	Gaiellaceae			1143223	8.78126	8.78126	10.3024	-3.0383e-08	1	1	1.99839	1	Y	N	N	N	N	N	N
Bacteria	Actinobacteria	Thermoleophilia	Gaiellales	Gaiellaceae			4327554	-9.81164	9.81164	10.2844	7.92974e-08	0.999775	1	6.41461	1	N	N	N	N	Y	N	N
Bacteria	Actinobacteria	Thermoleophilia	Gaiellales	Gaiellaceae			204862	-1.01602	1.01602	9.89633	1.64544e-07	0.999676	1	6.66695	1	N	N	N	Y	N	N	N
Bacteria	Actinobacteria	Thermoleophilia	Gaiellales	Gaiellaceae			New.ReferenceOTU37	-0.723537	0.723537	9.68121	1.07873e-09	0.999974	1	4.03653	1	Y	N	N	N	N	N	N
Bacteria	Actinobacteria	Thermoleophilia	Gaiellales	Gaiellaceae			811263	8.11969	8.11969	9.95534	5.42065e-08	0.999814	1	1.99743	1	Y	N	N	N	N	N	N
Bacteria	Acidobacteria	Solibacteres	Solibacterales				562807	8.11969	8.11969	9.95534	5.42065e-08	0.999814	1	1.99743	1	Y	N	N	N	N	N	N
Bacteria	Acidobacteria	Solibacteres	Solibacterales	Solibacteraceae			1127642	9.29479	9.29479	10.319	-1.52912e-07	1	1	6.34743	1	N	N	N	Y	N	N	N
Bacteria	Acidobacteria	Solibacteres	Solibacterales	Solibacteraceae			558745	0.170087	0.170087	9.91719	-2.67773e-06	1	1	0.00119919	1	Y	N	N	N	N	N	N
Bacteria	Acidobacteria	Solibacteres	Solibacterales	Solibacteraceae	Candidatus Solibacter		697651	6.93305	6.93305	9.67214	-6.4643e-09	1	1	1.99965	1	Y	N	N	N	N	N	N
Bacteria	Actinobacteria	MB-A2-108	0319-7L14				New.ReferenceOTU32	2.02808	2.02808	9.64785	6.06599e-08	0.999803	1	0.00111421	1	N	Y	N	N	N	N	N
Bacteria	Thermotogae	Thermotogae	Thermotogales	Thermotogaceae	Thermotoga		255056	-2.24744	2.24744	10.1726	2.1946e-08	0.999882	1	0.373711	1	N	N	N	Y	N	N	N
Bacteria	Actinobacteria	Acidimicrobiia	Acidimicrobiales				4434910	2.68912	2.68912	9.4989	-1.38511e-07	1	1	6.19374	1	N	Y	N	N	N	N	N
Bacteria	Actinobacteria	Acidimicrobiia	Acidimicrobiales				4444046	-8.80142	8.80142	10.178	1.28864e-07	0.999714	1	1.99703	1	Y	N	N	N	N	N	N
Bacteria	Actinobacteria	Acidimicrobiia	Acidimicrobiales				947475	8.11969	8.11969	9.95534	5.42065e-08	0.999814	1	1.99743	1	Y	N	N	N	N	N	N
Bacteria	Actinobacteria	Acidimicrobiia	Acidimicrobiales	C111			825112	0.490113	0.490113	9.46102	2.06448e-08	0.999885	1	0.00104243	1	N	Y	N	N	N	N	N
Bacteria	Actinobacteria	Acidimicrobiia	Acidimicrobiales	C111			904212	7.62581	7.62581	9.81038	5.18959e-08	0.999818	1	2.00656	1	Y	N	N	N	N	N	N
Bacteria	Actinobacteria	Acidimicrobiia	Acidimicrobiales	C111			1011476	2.68912	2.68912	9.4989	-1.38511e-07	1	1	6.19374	1	N	Y	N	N	N	N	N
Bacteria	Actinobacteria	Actinobacteria	Actinomycetales	Nakamurellaceae			1072801	16.1271	16.1271	10.6842	-1.05578e-07	1	1	1.76496	1	N	N	N	Y	N	N	N
Bacteria	Actinobacteria	Actinobacteria	Actinomycetales	Frankiaceae			160337	0.490113	0.490113	9.46102	2.06448e-08	0.999885	1	0.00104243	1	N	Y	N	N	N	N	N
Bacteria	Actinobacteria	Actinobacteria	Actinomycetales	Frankiaceae			11622	7.48428	7.48428	11.7788	3.10462e-07	0.999555	1	6.61544	1	N	N	N	Y	N	N	N
Bacteria	Actinobacteria	Actinobacteria	Actinomycetales	Frankiaceae			240553	-5.4622	5.4622	10.4781	-3.66263e-10	1	1	2.45102	1	N	N	N	Y	N	N	N
Bacteria	Actinobacteria	Actinobacteria	Actinomycetales	Frankiaceae			73544	-5.31001	5.31001	10.1327	3.13596e-07	0.999553	1	1.50568	1	N	N	N	N	Y	N	N
Bacteria	Actinobacteria	Actinobacteria	Actinomycetales	Frankiaceae			224494	9.32796	9.32796	10.6219	2.33167e-07	0.999615	1	2.00014	1	Y	N	N	N	N	N	N
Bacteria	Actinobacteria	Actinobacteria	Actinomycetales	Frankiaceae			11621	7.11157	7.11157	11.7936	1.41671	0.233984	1	1.00845	1	N	N	N	Y	N	N	N
Bacteria	Actinobacteria	Actinobacteria	Actinomycetales	Frankiaceae			865748	8.26034	8.26034	9.82136	-1.09583e-07	1	1	1.57786	1	N	N	N	Y	N	N	N
Bacteria	Actinobacteria	Actinobacteria	Actinomycetales	Frankiaceae			566039	-9.31164	9.31164	10.1928	5.677e-08	0.99981	1	0.11008	1	N	N	N	Y	N	N	N
Bacteria	Actinobacteria	Actinobacteria	Actinomycetales	Frankiaceae			104310	5.35096	5.35096	9.48034	-8.45882e-08	1	1	2.01524	1	Y	N	N	N	N	N	N
Bacteria	Actinobacteria	Actinobacteria	Actinomycetales	Frankiaceae			104265	9.64755	9.64755	10.4403	8.71874e-09	0.999926	1	8.39979	1	N	N	N	Y	N	N	N
Bacteria	Actinobacteria	Actinobacteria	Actinomycetales	Pseudonocardiaceae			3936762	9.63793	9.63793	9.6884	1.49586e-07	0.999691	1	0.120998	1	Y	N	N	N	N	N	N
Bacteria	Actinobacteria	Actinobacteria	Actinomycetales	Cryptosporangiaceae	Cryptosporangium		540826	2.20693	2.20693	9.41109	-1.50345e-08	1	1	4.54907	1	N	Y	N	N	N	N	N
Bacteria	Actinobacteria	Actinobacteria	Actinomycetales	Sporichthyaceae			569992	4.6162	4.6162	11.3715	0.599954	0.43862	1	0.528063	1	N	N	N	Y	N	N	N
Bacteria	Actinobacteria	Actinobacteria	Actinomycetales	Cellulomonadaceae	Cellulomonas		4340498	1.06668	1.06668	10.1651	1.38764e-05	0.997028	1	0.0031584	1	Y	N	N	N	N	N	N
Bacteria	Actinobacteria	Actinobacteria	Actinomycetales	Microbacteriaceae			4340495	6.51107	6.51107	9.62619	1.26455e-07	0.999716	1	2.00135	1	Y	N	N	N	N	N	N
Bacteria	Actinobacteria	Actinobacteria	Actinomycetales	Microbacteriaceae			842941	6.44929	6.44929	11.8234	1.15773e-07	0.999729	1	0.785785	1	N	N	N	N	N	N	Y
Bacteria	Actinobacteria	Actinobacteria	Actinomycetales	Microbacteriaceae	Cryocola		4440860	1.86856	1.86856	10.0827	-5.8686e-08	1	1	2.15369	1	N	Y	N	N	N	N	N
Bacteria	Actinobacteria	Actinobacteria	Actinomycetales	Microbacteriaceae			948180	11.5513	11.5513	12.5125	2.36032	0.124499	1	4.28231	1	N	N	N	N	N	N	Y
Bacteria	Actinobacteria	Actinobacteria	Actinomycetales	Microbacteriaceae	Yonghaparkia		4341734	-1.22682	1.22682	10.6524	1.02773	0.310724	1	1.60855	1	N	N	N	Y	N	N	N
Bacteria	Actinobacteria	Actinobacteria	Actinomycetales	Kineosporiaceae			153548	2.23175	2.23175	10.0733	-9.94503e-09	1	1	0.330724	1	N	N	N	Y	N	N	N
Bacteria	Actinobacteria	Actinobacteria	Actinomycetales	Kineosporiaceae			190663	3.60271	3.60271	10.1423	2.81182e-08	0.999866	1	9.33083	1	N	Y	N	N	N	N	N
Bacteria	Actinobacteria	Actinobacteria	Actinomycetales				141216	8.07168	8.07168	9.92653	-1.04759e-07	1	1	2.00254	1	Y	N	N	N	N	N	N
Bacteria	Actinobacteria	Actinobacteria	Actinomycetales				1075732	7.86502	7.86502	9.86956	8.45274e-08	0.999768	1	2.00422	1	Y	N	N	N	N	N	N
Bacteria	Actinobacteria	Actinobacteria	Actinomycetales				814609	8.37885	8.37885	10.0344	9.44531e-08	0.999755	1	2.00037	1	Y	N	N	N	N	N	N
Bacteria	Actinobacteria	Actinobacteria	Actinomycetales	Thermomonosporaceae	Actinoallomurus		New.CleanUp.ReferenceOTU12751	-9.86694	9.86694	10.7077	2.93672e-07	0.999568	1	2.00353	1	Y	N	N	N	N	N	N
Bacteria	Actinobacteria	Actinobacteria	Actinomycetales	Thermomonosporaceae	Actinoallomurus		1043812	8.50793	8.50793	10.0856	1.23024e-07	0.99972	1	1.99965	1	Y	N	N	N	N	N	N
Bacteria	Actinobacteria	Actinobacteria	Actinomycetales				New.CleanUp.ReferenceOTU37060	-8.12472	8.12472	9.94221	-1.29602e-07	1	1	1.99794	1	Y	N	N	N	N	N	N
Bacteria	Actinobacteria	Actinobacteria	Actinomycetales				334140	6.93305	6.93305	9.67214	-6.4643e-09	1	1	1.99965	1	Y	N	N	N	N	N	N
Bacteria	Actinobacteria	Actinobacteria	Actinomycetales				668615	4.0902	4.0902	9.39816	1.62356e-08	0.999898	1	1.38666	1	Y	N	N	N	N	N	N
Bacteria	Actinobacteria	Actinobacteria	Actinomycetales				4411088	-3.63362	3.63362	11.5589	2.33193e-07	0.999615	1	3.09814	1	Y	N	N	N	N	N	N
Bacteria	Actinobacteria	Actinobacteria	Actinomycetales	Thermomonosporaceae	Actinoallomurus	iriomotensis	4331429	6.11374	6.11374	9.54795	-3.06834e-08	1	1	2.04219	1	Y	N	N	N	N	N	N
Bacteria	Actinobacteria	Actinobacteria	Actinomycetales	Micromonosporaceae	Actinoplanes		17991	3.10306	3.10306	9.66006	-7.37812e-08	1	1	7.60278	1	N	Y	N	N	N	N	N
Bacteria	Actinobacteria	Actinobacteria	Actinomycetales	Micromonosporaceae			688259	-7.569	7.569	10.9285	3.69602e-08	0.999847	1	2.36387	1	N	N	N	Y	N	N	N
Bacteria	Actinobacteria	Actinobacteria	Actinomycetales	Micromonosporaceae			249571	-1.06427	1.06427	9.49659	-1.66654e-08	1	1	2.00596	1	N	N	Y	N	N	N	N
Bacteria	Actinobacteria	Actinobacteria	Actinomycetales	Micromonosporaceae			248468	4.0902	4.0902	9.39816	1.62356e-08	0.999898	1	1.38666	1	Y	N	N	N	N	N	N
Bacteria	Actinobacteria	Actinobacteria	Actinomycetales	Micromonosporaceae			85407	9.7113	9.7113	10.7166	4.99414e-08	0.999822	1	2.00075	1	Y	N	N	N	N	N	N
Bacteria	Actinobacteria	Actinobacteria	Actinomycetales	Micromonosporaceae			409932	-5.20625	5.20625	11.2963	3.34617e-09	0.999954	1	1.90934	1	N	N	N	Y	N	N	N
Bacteria	Actinobacteria	Actinobacteria	Actinomycetales	Micromonosporaceae	Pilimelia		931593	-6.89473	6.89473	9.6959	-9.54329e-09	1	1	1.99973	1	Y	N	N	N	N	N	N
Bacteria	Actinobacteria	Actinobacteria	Actinomycetales	Micromonosporaceae	Actinoplanes		28089	0.629802	0.629802	9.52805	-1.507e-07	1	1	0.00109381	1	N	Y	N	N	N	N	N
Bacteria	Actinobacteria	Actinobacteria	Actinomycetales	Nakamurellaceae			220524	9.60558	9.60558	12.6781	2.16769	0.140979	1	6.92385	1	N	N	N	N	N	N	Y
Bacteria	Actinobacteria	Actinobacteria	Actinomycetales	Sporichthyaceae			410905	-2.57164	2.57164	10.9469	0.0126595	0.910418	1	0.0521747	1	N	N	N	Y	N	N	N
Bacteria	Actinobacteria	Actinobacteria	Actinomycetales	Geodermatophilaceae			202381	15.7673	15.7673	10.9536	3.57162	0.0588131	1	0.397474	1	N	N	N	N	N	N	Y
Bacteria	Actinobacteria	Actinobacteria	Actinomycetales	Geodermatophilaceae			11439	4.0902	4.0902	9.39816	1.62356e-08	0.999898	1	1.38666	1	Y	N	N	N	N	N	N
Bacteria	Actinobacteria	Actinobacteria	Actinomycetales	Geodermatophilaceae	Modestobacter		4325519	-0.912756	0.912756	11.0843	-2.49398e-07	1	1	15.9915	0.921	N	N	N	N	N	N	Y
Bacteria	Actinobacteria	Actinobacteria	Actinomycetales	Pseudonocardiaceae	Actinomycetospora		698236	8.34497	8.34497	12.5939	-1.21387e-06	1	1	6.13008	1	N	N	N	N	Y	N	N
Bacteria	Actinobacteria	Actinobacteria	Actinomycetales	Pseudonocardiaceae	Pseudonocardia		35860	-8.75401	8.75401	10.1783	1.19593e-07	0.999724	1	1.99966	1	Y	N	N	N	N	N	N
Bacteria	Actinobacteria	Actinobacteria	Actinomycetales	Mycobacteriaceae	Mycobacterium		13034	7.29202	7.29202	9.78343	-3.24935e-09	1	1	1.99813	1	Y	N	N	N	N	N	N
Bacteria	Actinobacteria	Actinobacteria	Actinomycetales	Mycobacteriaceae	Mycobacterium		13100	1.23895	1.23895	9.56249	1.02799e-07	0.999744	1	1.86749	1	N	Y	N	N	N	N	N
Bacteria	Actinobacteria	Actinobacteria	Actinomycetales	Mycobacteriaceae	Mycobacterium		736813	-0.900266	0.900266	9.84774	-1.62951e-08	1	1	6.29537	1	N	N	Y	N	N	N	N
Bacteria	Actinobacteria	Actinobacteria	Actinomycetales	Mycobacteriaceae	Mycobacterium	celatum	13226	-8.75401	8.75401	10.1783	1.19593e-07	0.999724	1	1.99966	1	Y	N	N	N	N	N	N
Bacteria	Actinobacteria	Actinobacteria	Actinomycetales	Mycobacteriaceae	Mycobacterium		815498	-8.31801	8.31801	10.5654	2.32795e-08	0.999878	1	2.64367	1	N	N	N	Y	N	N	N
Bacteria	Actinobacteria	Actinobacteria	Actinomycetales	Mycobacteriaceae	Mycobacterium		386554	-6.94707	6.94707	10.9527	0.113209	0.736529	1	2.47486	1	N	N	N	N	N	N	Y
Bacteria	Actinobacteria	Actinobacteria	Actinomycetales	Mycobacteriaceae	Mycobacterium		191698	-7.00607	7.00607	11.6056	-7.8862e-06	1	1	2.61829	1	N	N	N	N	N	N	Y
Bacteria	Actinobacteria	Actinobacteria	Actinomycetales	Mycobacteriaceae	Mycobacterium		4323733	0.629802	0.629802	9.52805	-1.507e-07	1	1	0.00109381	1	N	Y	N	N	N	N	N
Bacteria	Actinobacteria	Actinobacteria	Actinomycetales	Intrasporangiaceae	Phycicoccus		1138326	-8.80142	8.80142	10.178	1.28864e-07	0.999714	1	1.99703	1	Y	N	N	N	N	N	N
Bacteria	Actinobacteria	Actinobacteria	Actinomycetales	Intrasporangiaceae			4432889	10.4366	10.4366	9.9526	1.95727e-07	0.999647	1	7.26504	1	N	N	N	Y	N	N	N
Bacteria	Actinobacteria	Actinobacteria	Actinomycetales	Micrococcaceae	Arthrobacter	psychrolactophilus	4401816	3.70251	3.70251	10.7161	0.472354	0.491927	1	8.36453	1	N	N	N	N	N	N	Y
Bacteria	Actinobacteria	Actinobacteria	Actinomycetales				373239	11.4395	11.4395	9.95499	-2.39782e-08	1	1	6.43403	1	N	N	N	Y	N	N	N
Bacteria	Actinobacteria	Actinobacteria	Actinomycetales				726955	8.09724	8.09724	10.0313	-2.13727e-08	1	1	1.54147	1	N	N	N	Y	N	N	N
Bacteria	Actinobacteria	Actinobacteria	Actinomycetales	Kineosporiaceae	Kineosporia		826597	5.36791	5.36791	10.3768	1.24802e-07	0.999718	1	5.86755	1	N	N	N	N	N	N	Y
Bacteria	Actinobacteria	Actinobacteria	Actinomycetales	Kineosporiaceae			4431590	8.72752	8.72752	10.05	-2.48168e-08	1	1	6.26418	1	N	N	N	Y	N	N	N
Bacteria	Actinobacteria	Actinobacteria	Actinomycetales	Kineosporiaceae			915240	-2.6934	2.6934	10.6582	8.73007e-08	0.999764	1	-0.0152878	1	N	N	N	Y	N	N	N
Bacteria	Actinobacteria	Actinobacteria	Actinomycetales	Kineosporiaceae			215615	0.490113	0.490113	9.46102	2.06448e-08	0.999885	1	0.00104243	1	N	Y	N	N	N	N	N
Bacteria	Actinobacteria	Actinobacteria	Bifidobacteriales	Bifidobacteriaceae	Bifidobacterium		365385	6.58328	6.58328	9.61654	-1.35948e-08	1	1	6.72516	1	N	N	N	Y	N	N	N
Bacteria	Actinobacteria	Actinobacteria	Bifidobacteriales	Bifidobacteriaceae	Bifidobacterium		825808	-0.478328	0.478328	11.1452	-2.04807e-08	1	1	2.80052	1	N	N	N	Y	N	N	N
Bacteria	Actinobacteria	Actinobacteria	Bifidobacteriales	Bifidobacteriaceae	Bifidobacterium		72820	-8.17263	8.17263	12.7052	0.476372	0.490091	1	2.01126	1	N	N	N	N	N	N	Y
Bacteria	Actinobacteria	Actinobacteria	Bifidobacteriales	Bifidobacteriaceae	Bifidobacterium	adolescentis	4347159	-3.38019	3.38019	12.067	2.68663e-07	0.999586	1	0.219611	1	N	N	N	N	N	N	Y
Bacteria	Actinobacteria	Actinobacteria	Actinomycetales	Nocardiaceae			New.CleanUp.ReferenceOTU430	7.97528	7.97528	12.7744	3.48589e-07	0.999529	1	0.195128	1	N	N	N	N	N	N	Y
Bacteria	Actinobacteria	Actinobacteria	Actinomycetales	Corynebacteriaceae	Corynebacterium		1054799	3.72545	3.72545	10.3696	7.50346e-08	0.999781	1	9.81134	0.999	N	Y	N	N	N	N	N
Bacteria	Actinobacteria	Actinobacteria	Actinomycetales	Williamsiaceae	Williamsia		820575	-7.32664	7.32664	10.6903	0.948357	0.330169	1	3.73397	1	N	N	N	N	N	N	Y
Bacteria	Actinobacteria	Actinobacteria	Actinomycetales	Frankiaceae	Frankia		11544	2.68912	2.68912	9.4989	-1.38511e-07	1	1	6.19374	1	N	Y	N	N	N	N	N
Bacteria	Actinobacteria	Actinobacteria	Actinomycetales				3905299	-6.21462	6.21462	10.2235	-6.51077e-08	1	1	4.77126	1	N	N	N	Y	N	N	N
Bacteria	Actinobacteria	Actinobacteria	Actinomycetales	Streptomycetaceae	Streptomyces	mirabilis	3761170	5.35096	5.35096	9.48034	-8.45882e-08	1	1	2.01524	1	Y	N	N	N	N	N	N
Bacteria	Actinobacteria	Actinobacteria	Actinomycetales	Streptomycetaceae	Streptacidiphilus		3614443	3.49705	3.49705	9.96815	7.13371e-10	0.999979	1	8.87273	1	N	Y	N	N	N	N	N
Bacteria	Actinobacteria	Actinobacteria	Actinomycetales	Streptomycetaceae	Streptomyces		523593	-1.50795	1.50795	9.62213	-1.40241e-08	1	1	1.99904	1	N	N	Y	N	N	N	N
Bacteria	Actinobacteria	Actinobacteria	Actinomycetales	Streptomycetaceae			221902	7.29202	7.29202	9.78343	-3.24935e-09	1	1	1.99813	1	Y	N	N	N	N	N	N
Bacteria	Actinobacteria	Actinobacteria	Actinomycetales	Streptomycetaceae	Streptomyces		3843950	1.28015	1.28015	9.58337	-6.94231e-08	1	1	2.11776	1	N	Y	N	N	N	N	N
Bacteria	Actinobacteria	Actinobacteria	Actinomycetales	Streptomycetaceae			4467439	-1.21841	1.21841	9.4782	-7.92497e-09	1	1	2.00938	1	N	N	Y	N	N	N	N
Bacteria	Actinobacteria	Actinobacteria	Actinomycetales	Streptomycetaceae			129342	-0.922092	0.922092	9.39558	-1.43766e-08	1	1	2.04166	1	N	N	Y	N	N	N	N
Bacteria	Actinobacteria	Actinobacteria	Actinomycetales	Streptomycetaceae			4379731	-1.19428	1.19428	9.46935	-8.30661e-09	1	1	2.00938	1	N	N	Y	N	N	N	N
Bacteria	Actinobacteria	Actinobacteria	Actinomycetales	Streptomycetaceae			1113185	8.07069	8.07069	10.0121	4.57145e-08	0.999829	1	1.99752	1	Y	N	N	N	N	N	N
Bacteria	Actinobacteria	Actinobacteria	Actinomycetales	Microbacteriaceae			4421805	-1.59802	1.59802	11.505	-0.000542746	1	1	5.66428	1	N	N	N	N	N	N	Y
Bacteria	Actinobacteria	Actinobacteria	Actinomycetales	Microbacteriaceae	Salinibacterium		589376	-0.882443	0.882443	13.2639	0.0157763	0.900049	1	0.707389	1	N	N	N	N	N	N	Y
Bacteria	Actinobacteria	Actinobacteria	Actinomycetales	Microbacteriaceae	Salinibacterium		4310803	0.490113	0.490113	9.46102	2.06448e-08	0.999885	1	0.00104243	1	N	Y	N	N	N	N	N
Bacteria	Actinobacteria	Actinobacteria	Actinomycetales	Microbacteriaceae	Salinibacterium		4484176	6.4257	6.4257	10.4476	0.75808	0.383958	1	1.79143	1	N	N	N	N	N	N	Y
Bacteria	Actinobacteria	Actinobacteria	Actinomycetales	Microbacteriaceae	Salinibacterium		808021	3.48758	3.48758	10.8864	-1.93124e-08	1	1	2.41984	1	N	Y	N	N	N	N	N
Bacteria	Actinobacteria	Actinobacteria	Actinomycetales	Microbacteriaceae	Clavibacter		4357290	0.879016	0.879016	10.8838	-1.54701e-07	1	1	5.78546	1	N	N	N	N	Y	N	N
Bacteria	Actinobacteria	Actinobacteria	Actinomycetales	Microbacteriaceae			790384	-4.46742	4.46742	10.8065	2.64475e-07	0.99959	1	4.66407	1	N	N	N	Y	N	N	N
Bacteria	Actinobacteria	Actinobacteria	Actinomycetales	Frankiaceae	Frankia		890516	-4.16476	4.16476	10.3473	-3.7877e-08	1	1	0.260437	1	N	N	N	Y	N	N	N
Bacteria	Actinobacteria	Actinobacteria	Actinomycetales	Pseudonocardiaceae	Amycolatopsis		55691	7.29202	7.29202	9.78343	-3.24935e-09	1	1	1.99813	1	Y	N	N	N	N	N	N
Bacteria	Actinobacteria	Actinobacteria	Actinomycetales	Pseudonocardiaceae	Pseudonocardia	halophobica	4435518	9.60659	9.60659	10.4103	1.96948e-07	0.999646	1	14.5048	0.973	N	N	N	Y	N	N	N
Bacteria	Actinobacteria	Actinobacteria	Actinomycetales	Pseudonocardiaceae	Actinomycetospora		538093	8.53187	8.53187	10.2091	1.3436e-07	0.999708	1	1.99808	1	Y	N	N	N	N	N	N
Bacteria	Actinobacteria	Actinobacteria	Actinomycetales	Pseudonocardiaceae	Pseudonocardia		1136762	8.69452	8.69452	10.1914	-4.65073e-08	1	1	1.99802	1	Y	N	N	N	N	N	N
Bacteria	Actinobacteria	Actinobacteria	Actinomycetales	Actinosynnemataceae	Kutzneria		4316726	9.58296	9.58296	10.6282	4.07526e-08	0.999839	1	1.99744	1	Y	N	N	N	N	N	N
Bacteria	Actinobacteria	Actinobacteria	Actinomycetales	Micromonosporaceae	Actinoplanes		265094	-6.00044	6.00044	9.54465	1.5039e-07	0.999691	1	2.02358	1	Y	N	N	N	N	N	N
Bacteria	Actinobacteria	Actinobacteria	Actinomycetales	Micromonosporaceae	Dactylosporangium		1546879	3.36297	3.36297	9.83922	-2.86988e-08	1	1	8.44629	1	N	Y	N	N	N	N	N
Bacteria	Actinobacteria	Actinobacteria	Actinomycetales	Micromonosporaceae			1111326	3.43626	3.43626	9.90512	-1.81696e-08	1	1	8.67648	1	N	Y	N	N	N	N	N
Bacteria	Actinobacteria	Actinobacteria	Actinomycetales	Nocardioidaceae	Nocardioides		3881469	-6.00044	6.00044	9.54465	1.5039e-07	0.999691	1	2.02358	1	Y	N	N	N	N	N	N
Bacteria	Actinobacteria	Actinobacteria	Actinomycetales	Nocardioidaceae	Nocardioides		888357	2.27247	2.27247	10.1488	-1.68311e-08	1	1	0.212867	1	N	N	N	Y	N	N	N
Bacteria	Actinobacteria	Actinobacteria	Actinomycetales	Nocardioidaceae			4339349	-6.00044	6.00044	9.54465	1.5039e-07	0.999691	1	2.02358	1	Y	N	N	N	N	N	N
Bacteria	Actinobacteria	Actinobacteria	Actinomycetales	Nocardioidaceae			12776	7.17349	7.17349	9.75952	4.31499e-08	0.999834	1	9.04276	1	N	N	N	Y	N	N	N
Bacteria	Actinobacteria	Actinobacteria	Actinomycetales	Nocardioidaceae	Aeromicrobium		140401	0.490113	0.490113	9.46102	2.06448e-08	0.999885	1	0.00104243	1	N	Y	N	N	N	N	N
Bacteria	Actinobacteria	Actinobacteria	Actinomycetales	Nocardioidaceae	Aeromicrobium		945321	0.840262	0.840262	9.65398	-1.3506e-07	1	1	0.00115905	1	N	Y	N	N	N	N	N
Bacteria	Actinobacteria	Actinobacteria	Actinomycetales	Nocardioidaceae			158804	6.96657	6.96657	10.3022	0.62445	0.429423	1	0.0415015	1	N	N	N	Y	N	N	N
Bacteria	Actinobacteria	Actinobacteria	Actinomycetales	Nocardioidaceae			324217	6.50714	6.50714	11.4781	5.48149e-07	0.999409	1	1.28118	1	Y	N	N	N	N	N	N
Bacteria	Actinobacteria	Actinobacteria	Actinomycetales	Nocardioidaceae			30134	8.74609	8.74609	10.3154	-5.00511e-08	1	1	1.99854	1	Y	N	N	N	N	N	N
Bacteria	Actinobacteria	Actinobacteria	Actinomycetales	Nocardioidaceae			211507	10.0628	10.0628	11.2037	1.06858e-06	0.999175	1	4.74932	1	N	N	N	Y	N	N	N
Bacteria	Actinobacteria	Actinobacteria	Actinomycetales	Nocardioidaceae			902698	0.549785	0.549785	10.0789	1.41466e-08	0.999905	1	7.25512	1	Y	N	N	N	N	N	N
Bacteria	WPS-2						4327003	3.16896	3.16896	9.47208	-3.70929e-08	1	1	0.176589	1	N	N	N	N	Y	N	N
Bacteria	Armatimonadetes	Chthonomonadetes	Chthonomonadales	Chthonomonadaceae			2661155	9.82012	9.82012	9.94621	-9.62081e-08	1	1	1.04379	1	N	N	N	Y	N	N	N
Bacteria	Chloroflexi	Anaerolineae	SBR1031	A4b			4409769	-6.80453	6.80453	10.1176	-1.23509e-07	1	1	4.66528	1	N	N	N	Y	N	N	N
Bacteria	Chloroflexi	Ktedonobacteria	Ktedonobacterales	Ktedonobacteraceae	FFCH10602		New.CleanUp.ReferenceOTU39380	-9.30099	9.30099	10.5123	-5.8979e-08	1	1	1.99881	1	Y	N	N	N	N	N	N
Bacteria	Chloroflexi	TK10	B07_WMSP1	FFCH4570			325796	-8.75401	8.75401	10.1783	1.19593e-07	0.999724	1	1.99966	1	Y	N	N	N	N	N	N
Bacteria	Chloroflexi	Ellin6529					112867	-6.89473	6.89473	9.6959	-9.54329e-09	1	1	1.99973	1	Y	N	N	N	N	N	N
Bacteria	Chloroflexi	Ellin6529					849821	6.64757	6.64757	9.61783	1.18605e-07	0.999725	1	2.02408	1	Y	N	N	N	N	N	N
Bacteria	Firmicutes	Clostridia	Clostridiales	Eubacteriaceae	Acetobacterium		4351339	-8.12472	8.12472	9.94221	-1.29602e-07	1	1	1.99794	1	Y	N	N	N	N	N	N
Bacteria	Firmicutes	Clostridia	Clostridiales	Peptostreptococcaceae			344394	-9.53272	9.53272	10.6255	2.01141e-07	0.999642	1	1.99942	1	Y	N	N	N	N	N	N
Bacteria	Firmicutes	Clostridia	Clostridiales	Tissierellaceae	Anaerococcus		224222	1.39581	1.39581	10.205	-1.83203e-07	1	1	0.00139195	1	N	Y	N	N	N	N	N
Bacteria	Firmicutes	Clostridia	Clostridiales	Lachnospiraceae			167373	8.24261	8.24261	9.98144	6.9615e-08	0.999789	1	2.0013	1	Y	N	N	N	N	N	N
Bacteria	Firmicutes	Clostridia	Clostridiales	Lachnospiraceae			4469007	1.44695	1.44695	10.2697	7.54148e-08	0.999781	1	0.00140449	1	N	Y	N	N	N	N	N
Bacteria	Firmicutes	Clostridia	Clostridiales	Lachnospiraceae	Dorea	formicigenerans	4374302	0.665522	0.665522	9.54443	-6.5995e-08	1	1	0.00118248	1	N	Y	N	N	N	N	N
Bacteria	Firmicutes	Clostridia	Clostridiales	Lachnospiraceae	Dorea		4464445	-8.69673	8.69673	10.2195	1.13147e-07	0.999732	1	1.99739	1	Y	N	N	N	N	N	N
Bacteria	Firmicutes	Clostridia	Clostridiales	Lachnospiraceae			4354235	-1.05006	1.05006	10.1267	-1.36196e-08	1	1	7.07078	1	N	N	Y	N	N	N	N
Bacteria	Firmicutes	Clostridia	Clostridiales				172464	2.36189	2.36189	10.5967	-6.823e-08	1	1	3.67669	1	N	Y	N	N	N	N	N
Bacteria	Firmicutes	Clostridia	Clostridiales				4464787	7.86502	7.86502	9.86956	8.45274e-08	0.999768	1	2.00422	1	Y	N	N	N	N	N	N
Bacteria	Firmicutes	Clostridia	Clostridiales	Lachnospiraceae			4350477	-8.85059	8.85059	10.29	1.57478e-07	0.999683	1	1.9977	1	Y	N	N	N	N	N	N
Bacteria	Firmicutes	Clostridia	Clostridiales	Lachnospiraceae	Ruminococcus	gnavus	348642	-4.25689	4.25689	10.5506	-9.14083e-08	1	1	0	1	N	N	N	Y	N	N	N
Bacteria	Firmicutes	Clostridia	Clostridiales	Lachnospiraceae	Ruminococcus	gnavus	188047	1.31863	1.31863	10.1139	-1.44082e-07	1	1	0.00137314	1	N	Y	N	N	N	N	N
Bacteria	Firmicutes	Clostridia	Clostridiales	Lachnospiraceae	Ruminococcus	gnavus	2724175	0.646154	0.646154	11.2525	-2.51213e-07	1	1	13.314	0.993	N	N	N	N	N	Y	N
Bacteria	Firmicutes	Clostridia	Clostridiales	Lachnospiraceae	Roseburia	faecis	180171	0.332764	0.332764	9.3973	4.7727e-08	0.999826	1	0.00104243	1	N	Y	N	N	N	N	N
Bacteria	Firmicutes	Clostridia	Clostridiales	Lachnospiraceae	Roseburia	faecis	197364	-6.41333	6.41333	10.1774	-4.36705e-09	1	1	0.250093	1	N	N	N	N	N	N	Y
Bacteria	Firmicutes	Clostridia	Clostridiales	Lachnospiraceae	Roseburia		197004	-6.12041	6.12041	11.7956	-9.58434e-08	1	1	2.18492	1	N	N	N	N	N	N	Y
Bacteria	Firmicutes	Clostridia	Clostridiales	Lachnospiraceae	Roseburia		198183	-3.07273	3.07273	9.95243	1.20352e-07	0.999723	1	8.01047	1	N	N	N	N	N	N	Y
Bacteria	Firmicutes	Clostridia	Clostridiales	Lachnospiraceae	Roseburia	faecis	177515	3.56613	3.56613	10.5692	6.74884e-08	0.999793	1	0.454149	1	N	Y	N	N	N	N	N
Bacteria	Firmicutes	Clostridia	Clostridiales	Lachnospiraceae			192308	-3.27636	3.27636	10.6272	1.42347e-08	0.999905	1	4.13127	1	N	N	N	Y	N	N	N
Bacteria	Firmicutes	Clostridia	Clostridiales	Lachnospiraceae			191361	1.14438	1.14438	10.9099	0.298241	0.585003	1	0.0698578	1	N	N	N	Y	N	N	N
Bacteria	Firmicutes	Clostridia	Clostridiales	Lachnospiraceae	Ruminococcus		4396688	3.36297	3.36297	9.83922	-2.86988e-08	1	1	8.44629	1	N	Y	N	N	N	N	N
Bacteria	Firmicutes	Clostridia	Clostridiales	Lachnospiraceae	Blautia		186416	4.0902	4.0902	9.39816	1.62356e-08	0.999898	1	1.38666	1	Y	N	N	N	N	N	N
Bacteria	Firmicutes	Clostridia	Clostridiales	Lachnospiraceae	Blautia		195937	-5.76122	5.76122	10.8357	-4.79522e-08	1	1	3.68671	1	N	N	N	Y	N	N	N
Bacteria	Firmicutes	Clostridia	Clostridiales	Lachnospiraceae	Blautia		186732	5.23964	5.23964	10.0181	-1.18943e-07	1	1	11.8925	0.999	N	Y	N	N	N	N	N
Bacteria	Firmicutes	Clostridia	Clostridiales	Lachnospiraceae	Blautia		193666	8.05056	8.05056	9.62857	5.85655e-08	0.999807	1	1.20875	1	N	N	N	Y	N	N	N
Bacteria	Firmicutes	Clostridia	Clostridiales	Veillonellaceae			New.CleanUp.ReferenceOTU34897	1.59653	1.59653	10.4805	-1.16223e-07	1	1	0.00143398	1	N	Y	N	N	N	N	N
Bacteria	Firmicutes	Clostridia	Clostridiales	Lachnospiraceae	Blautia		289734	3.37317	3.37317	12.431	0.296352	0.586194	1	1.27753	1	N	N	N	N	N	N	Y
Bacteria	Firmicutes	Clostridia	Clostridiales	Lachnospiraceae	Lachnospira		176269	10.2682	10.2682	10.8655	5.35927e-08	0.999815	1	3.8023	1	N	N	N	Y	N	N	N
Bacteria	Firmicutes	Clostridia	Clostridiales	Lachnospiraceae	Coprococcus		4472399	-0.987426	0.987426	10.0093	-9.71737e-09	1	1	6.78011	1	N	N	Y	N	N	N	N
Bacteria	Firmicutes	Clostridia	Clostridiales	Lachnospiraceae	Coprococcus		182289	-3.48789	3.48789	9.88411	-4.68504e-08	1	1	0.000828153	1	N	N	N	Y	N	N	N
Bacteria	Firmicutes	Clostridia	Clostridiales	Christensenellaceae			176318	1.46289	1.46289	10.2906	8.31834e-08	0.99977	1	0.00140843	1	N	Y	N	N	N	N	N
Bacteria	Firmicutes	Clostridia	Clostridiales	Ruminococcaceae	Ruminococcus		193314	-8.27926	8.27926	10.047	4.27622e-08	0.999835	1	1.99685	1	Y	N	N	N	N	N	N
Bacteria	Firmicutes	Clostridia	Clostridiales	Ruminococcaceae	Ruminococcus		2943548	2.03645	2.03645	10.3045	-4.44721e-08	1	1	2.17855	1	N	Y	N	N	N	N	N
Bacteria	Firmicutes	Clostridia	Clostridiales	Ruminococcaceae	Ruminococcus		362765	1.44695	1.44695	10.2697	7.54148e-08	0.999781	1	0.00140449	1	N	Y	N	N	N	N	N
Bacteria	Firmicutes	Clostridia	Clostridiales	Ruminococcaceae	Ruminococcus	bromii	146554	6.93182	6.93182	10.6291	3.43416e-08	0.999852	1	4.54368	1	N	N	N	N	Y	N	N
Bacteria	Firmicutes	Clostridia	Clostridiales	Ruminococcaceae	Ruminococcus		4476065	-0.70922	0.70922	10.8325	8.24895e-06	0.997708	1	0.00264501	1	Y	N	N	N	N	N	N
Bacteria	Firmicutes	Clostridia	Clostridiales	Ruminococcaceae			185802	1.56372	1.56372	9.7732	-3.8749e-08	1	1	0	1	N	Y	N	N	N	N	N
Bacteria	Firmicutes	Clostridia	Clostridiales	Ruminococcaceae			358781	1.43126	1.43126	9.96643	1.4241e-07	0.999699	1	4.14174	1	N	N	N	N	N	Y	N
Bacteria	Firmicutes	Clostridia	Clostridiales	Ruminococcaceae	Ruminococcus		48084	-8.03588	8.03588	10.9473	-2.66484e-07	1	1	2.46815	1	N	N	N	Y	N	N	N
Bacteria	Firmicutes	Clostridia	Clostridiales	Ruminococcaceae	Ruminococcus	flavefaciens	4412541	1.56197	1.56197	10.4292	1.54738e-07	0.999686	1	0.00143312	1	N	Y	N	N	N	N	N
Bacteria	Firmicutes	Clostridia	Clostridiales	Ruminococcaceae	Ruminococcus	flavefaciens	227697	-9.5049	9.5049	10.6118	1.92536e-07	0.99965	1	1.99935	1	Y	N	N	N	N	N	N
Bacteria	Firmicutes	Clostridia	Clostridiales	Ruminococcaceae	Oscillospira		260414	1.41343	1.41343	10.2269	6.1591e-08	0.999802	1	0.00139626	1	N	Y	N	N	N	N	N
Bacteria	Firmicutes	Clostridia	Clostridiales	Ruminococcaceae	Oscillospira		4409280	1.29735	1.29735	10.0902	9.17811e-08	0.999758	1	0.00136799	1	N	Y	N	N	N	N	N
Bacteria	Firmicutes	Clostridia	Clostridiales	Ruminococcaceae	Oscillospira		4396298	1.29735	1.29735	10.0902	9.17811e-08	0.999758	1	0.00136799	1	N	Y	N	N	N	N	N
Bacteria	Firmicutes	Clostridia	Clostridiales	Ruminococcaceae			178888	-9.5601	9.5601	10.639	2.09969e-07	0.999634	1	1.99949	1	Y	N	N	N	N	N	N
Bacteria	Firmicutes	Clostridia	Clostridiales	Ruminococcaceae			4465124	1.27514	1.27514	10.0661	8.16996e-08	0.999772	1	0.00136263	1	N	Y	N	N	N	N	N
Bacteria	Firmicutes	Bacilli	Bacillales	Paenibacillaceae	Paenibacillus		816590	7.99888	7.99888	9.91343	4.33367e-08	0.999834	1	7.47316	1	Y	N	N	N	N	N	N
Bacteria	Firmicutes	Bacilli	Bacillales	Paenibacillaceae	Paenibacillus		249211	-1.50399	1.50399	9.63625	2.14638e-09	0.999963	1	4.90365	1	N	N	Y	N	N	N	N
Bacteria	Firmicutes	Bacilli	Bacillales	Bacillaceae	Bacillus		4412801	-8.04911	8.04911	9.96314	2.26366e-07	0.99962	1	1.99675	1	Y	N	N	N	N	N	N
Bacteria	Firmicutes	Bacilli	Lactobacillales	Streptococcaceae	Streptococcus		4439603	-5.65789	5.65789	10.4956	-1.89716e-07	1	1	4.23843	1	N	N	N	N	N	N	Y
Bacteria	Firmicutes	Bacilli	Lactobacillales	Streptococcaceae	Streptococcus		4442130	-8.85059	8.85059	10.29	1.57478e-07	0.999683	1	1.9977	1	Y	N	N	N	N	N	N
Bacteria	Firmicutes	Bacilli	Lactobacillales	Streptococcaceae	Streptococcus		4309301	1.18548	1.18548	10.099	2.10666e-07	0.999634	1	9.22283	1	N	N	N	Y	N	N	N
Bacteria	Firmicutes	Bacilli	Lactobacillales	Lactobacillaceae	Lactobacillus		135956	1.31863	1.31863	10.1139	-1.44082e-07	1	1	0.00137314	1	N	Y	N	N	N	N	N
Bacteria	Firmicutes	Bacilli	Lactobacillales	Leuconostocaceae	Leuconostoc		4365141	-9.42422	9.42422	10.57	-5.4176e-08	1	1	1.99912	1	Y	N	N	N	N	N	N
Bacteria	Firmicutes	Bacilli	Lactobacillales	Enterococcaceae	Enterococcus		1033413	5.30762	5.30762	10.2934	0.372073	0.541895	1	5.17275	1	N	Y	N	N	N	N	N
Bacteria	Firmicutes	Bacilli	Bacillales	Staphylococcaceae	Staphylococcus		4345285	7.98428	7.98428	10.3592	-1.4565e-07	1	1	6.31463	1	N	N	N	Y	N	N	N
Bacteria	Firmicutes	Bacilli	Bacillales	Staphylococcaceae	Staphylococcus	sciuri	70830	1.59832	1.59832	10.4847	-1.18513e-07	1	1	0.00144245	1	N	Y	N	N	N	N	N
Bacteria	Firmicutes	Bacilli	Bacillales	Planococcaceae			New.CleanUp.ReferenceOTU27592	1.39581	1.39581	10.205	-1.83203e-07	1	1	0.00139195	1	N	Y	N	N	N	N	N
Bacteria	Firmicutes	Bacilli	Bacillales	Alicyclobacillaceae	Alicyclobacillus	pomorum	558567	18.0026	18.0026	11.9013	2.57471e-07	0.999595	1	0.01864	1	Y	N	N	N	N	N	N
Bacteria	Firmicutes	Clostridia	Clostridiales	Veillonellaceae	Veillonella		359954	8.3285	8.3285	10.7851	-1.75226e-07	1	1	6.22045	1	N	N	N	Y	N	N	N
Bacteria	Firmicutes	Clostridia	Clostridiales	Veillonellaceae	Veillonella	dispar	4453501	1.60904	1.60904	10.5028	-1.23009e-07	1	1	0.00144542	1	N	Y	N	N	N	N	N
Bacteria	Firmicutes	Clostridia	Clostridiales	Veillonellaceae	Veillonella	dispar	4458959	-8.44451	8.44451	10.0339	6.34476e-08	0.999799	1	1.99777	1	Y	N	N	N	N	N	N
Bacteria	Acidobacteria	Chloracidobacteria	RB41	Ellin6075			New.CleanUp.ReferenceOTU18868	6.93305	6.93305	9.67214	-6.4643e-09	1	1	1.99965	1	Y	N	N	N	N	N	N
Bacteria	Acidobacteria	Chloracidobacteria	RB41	Ellin6075			4308300	5.35096	5.35096	9.48034	-8.45882e-08	1	1	2.01524	1	Y	N	N	N	N	N	N
Bacteria	Acidobacteria	Chloracidobacteria	RB41	Ellin6075			209250	6.93305	6.93305	9.67214	-6.4643e-09	1	1	1.99965	1	Y	N	N	N	N	N	N
Bacteria	Acidobacteria	Chloracidobacteria	RB41	Ellin6075			636687	6.50104	6.50104	9.83916	-7.81393e-08	1	1	6.50743	1	N	N	N	Y	N	N	N
Bacteria	Planctomycetes	Phycisphaerae	WD2101				982282	-7.04709	7.04709	9.69485	1.75517e-07	0.999666	1	2.00603	1	Y	N	N	N	N	N	N
Bacteria	Planctomycetes	Planctomycetia	Gemmatales	Isosphaeraceae			4474906	4.0902	4.0902	9.39816	1.62356e-08	0.999898	1	1.38666	1	Y	N	N	N	N	N	N
Bacteria	Planctomycetes	Planctomycetia	Gemmatales	Isosphaeraceae			51778	1.28015	1.28015	9.58337	-6.94231e-08	1	1	2.11776	1	N	Y	N	N	N	N	N
Bacteria	Planctomycetes	Planctomycetia	Gemmatales	Isosphaeraceae			4320960	2.53924	2.53924	10.1398	1.02728e-07	0.999744	1	0.00122192	1	N	Y	N	N	N	N	N
Bacteria	Planctomycetes	Planctomycetia	Gemmatales	Isosphaeraceae			868555	-2.65934	2.65934	9.87029	1.75768e-07	0.999666	1	0.146	1	Y	N	N	N	N	N	N
Bacteria	Planctomycetes	Planctomycetia	Gemmatales	Isosphaeraceae			1060246	3.83081	3.83081	10.377	7.54806e-07	0.999307	1	3.74757	1	N	N	N	Y	N	N	N
Bacteria	Planctomycetes	Planctomycetia	Gemmatales	Isosphaeraceae			New.CleanUp.ReferenceOTU40193	0.490113	0.490113	9.46102	2.06448e-08	0.999885	1	0.00104243	1	N	Y	N	N	N	N	N
Bacteria	Planctomycetes	Planctomycetia	Gemmatales	Isosphaeraceae			150766	7.77536	7.77536	10.8106	2.12953	0.144526	1	2.91338	1	N	N	N	Y	N	N	N
Bacteria	Planctomycetes	Planctomycetia	Gemmatales	Isosphaeraceae			775313	6.11374	6.11374	9.54795	-3.06834e-08	1	1	2.04219	1	Y	N	N	N	N	N	N
Bacteria	Planctomycetes	Planctomycetia	Gemmatales	Isosphaeraceae			669516	0.933981	0.933981	9.44498	-5.11141e-08	1	1	1.76796	1	N	Y	N	N	N	N	N
Bacteria	Planctomycetes	Planctomycetia	Gemmatales	Isosphaeraceae			1072157	4.0902	4.0902	9.39816	1.62356e-08	0.999898	1	1.38666	1	Y	N	N	N	N	N	N
Bacteria	Planctomycetes	Planctomycetia	Gemmatales	Isosphaeraceae			4424806	7.77082	7.77082	10.471	6.08021e-07	0.999378	1	0.531331	1	Y	N	N	N	N	N	N
Bacteria	Planctomycetes	Planctomycetia	Gemmatales	Isosphaeraceae			975760	6.51107	6.51107	9.62619	1.26455e-07	0.999716	1	2.00135	1	Y	N	N	N	N	N	N
Bacteria	Planctomycetes	Planctomycetia	Gemmatales	Isosphaeraceae			709345	8.11969	8.11969	9.95534	5.42065e-08	0.999814	1	1.99743	1	Y	N	N	N	N	N	N
Bacteria	Planctomycetes	Planctomycetia	Gemmatales	Gemmataceae	Gemmata		1719556	-6.00044	6.00044	9.54465	1.5039e-07	0.999691	1	2.02358	1	Y	N	N	N	N	N	N
Bacteria	Planctomycetes	Planctomycetia	Gemmatales	Gemmataceae			New.CleanUp.ReferenceOTU26325	1.54898	1.54898	10.4102	1.42693e-07	0.999699	1	0.00142986	1	N	Y	N	N	N	N	N
Bacteria	Acidobacteria	Sva0725	Sva0725				223804	8.22644	8.22644	9.88275	-1.74186e-08	1	1	4.44274	1	N	N	N	Y	N	N	N
Bacteria	Acidobacteria	Sva0725	Sva0725				4481423	5.8925	5.8925	10.0502	-4.09144e-08	1	1	4.37862	1	N	N	N	Y	N	N	N
Bacteria	Verrucomicrobia	Opitutae	Opitutales	Opitutaceae			226240	-6.00044	6.00044	9.54465	1.5039e-07	0.999691	1	2.02358	1	Y	N	N	N	N	N	N
Bacteria	Verrucomicrobia	Opitutae	Opitutales	Opitutaceae			697714	6.93305	6.93305	9.67214	-6.4643e-09	1	1	1.99965	1	Y	N	N	N	N	N	N
Bacteria	Verrucomicrobia	Opitutae	Opitutales	Opitutaceae			New.CleanUp.ReferenceOTU22910	6.93305	6.93305	9.67214	-6.4643e-09	1	1	1.99965	1	Y	N	N	N	N	N	N
Bacteria	Verrucomicrobia	Verrucomicrobiae	Verrucomicrobiales	Verrucomicrobiaceae	Akkermansia	muciniphila	4306262	-2.59788	2.59788	12.7307	0.125931	0.722698	1	1.36919	1	N	N	N	N	N	N	Y
Bacteria	Verrucomicrobia	Verrucomicrobiae	Verrucomicrobiales	Verrucomicrobiaceae	Luteolibacter		869850	0.629802	0.629802	9.52805	-1.507e-07	1	1	0.00109381	1	N	Y	N	N	N	N	N
Bacteria	Verrucomicrobia	Spartobacteria	Chthoniobacterales	Chthoniobacteraceae	DA101		240862	9.50574	9.50574	10.6065	3.11332e-07	0.999555	1	4.29624	1	Y	N	N	N	N	N	N
Bacteria	Verrucomicrobia	Spartobacteria	Chthoniobacterales	Chthoniobacteraceae	DA101		946250	8.69452	8.69452	10.1914	-4.65073e-08	1	1	1.99802	1	Y	N	N	N	N	N	N
Bacteria	Verrucomicrobia	Spartobacteria	Chthoniobacterales	Chthoniobacteraceae	DA101		223724	5.72843	5.72843	10.8978	1.07465e-06	0.999173	1	1.63918	1	Y	N	N	N	N	N	N
Bacteria	Verrucomicrobia	Spartobacteria	Chthoniobacterales	Chthoniobacteraceae	DA101		82424	5.55501	5.55501	10.6218	9.37193e-07	0.999228	1	0.789016	1	Y	N	N	N	N	N	N
Bacteria	Verrucomicrobia	Spartobacteria	Chthoniobacterales	Chthoniobacteraceae	Chthoniobacter		251499	14.3693	14.3693	10.7834	3.72209e-08	0.999846	1	0.303952	1	Y	N	N	N	N	N	N
Bacteria	Verrucomicrobia	Spartobacteria	Chthoniobacterales	Chthoniobacteraceae	Ellin506		807473	1.59349	1.59349	9.8064	-8.35534e-08	1	1	2.18123	1	N	Y	N	N	N	N	N
Bacteria	Verrucomicrobia						New.CleanUp.ReferenceOTU10802	1.28015	1.28015	9.58337	-6.94231e-08	1	1	2.11776	1	N	Y	N	N	N	N	N
Bacteria	Verrucomicrobia	Methylacidiphilae	Methylacidiphilales				801258	-7.90391	7.90391	9.87408	6.06084e-08	0.999804	1	1.99981	1	Y	N	N	N	N	N	N
Bacteria	Verrucomicrobia	Pedosphaerae	Pedosphaerales	auto67_4W			586002	6.11374	6.11374	9.54795	-3.06834e-08	1	1	2.04219	1	Y	N	N	N	N	N	N
Bacteria	Verrucomicrobia	Pedosphaerae	Pedosphaerales	Pedosphaeraceae	Pedosphaera		512153	2.22686	2.22686	10.6129	2.42623e-07	0.999607	1	2.19714	1	N	Y	N	N	N	N	N
Bacteria	Verrucomicrobia	Pedosphaerae	Pedosphaerales				4385099	7.35327	7.35327	9.74883	2.75318e-08	0.999868	1	2.00995	1	Y	N	N	N	N	N	N
Bacteria	Verrucomicrobia	Spartobacteria	Chthoniobacterales	Chthoniobacteraceae	Candidatus Xiphinematobacter		897662	1.98665	1.98665	10.2342	2.10335e-07	0.999634	1	2.17225	1	N	Y	N	N	N	N	N
Bacteria	Verrucomicrobia	Spartobacteria	Chthoniobacterales	Chthoniobacteraceae	Candidatus Xiphinematobacter		630306	6.93305	6.93305	9.67214	-6.4643e-09	1	1	1.99965	1	Y	N	N	N	N	N	N
Bacteria	Cyanobacteria	Oscillatoriophycideae	Chroococcales	Cyanobacteriaceae	Cyanobacterium		643172	14.1488	14.1488	12.0629	3.3958	0.0654016	1	3.12069	1	N	N	N	Y	N	N	N
Bacteria	Cyanobacteria	Nostocophycideae	Nostocales	Nostocaceae	Nostoc		81294	-5.07489	5.07489	10.6013	0.0347807	0.852061	1	0.722179	1	N	N	N	Y	N	N	N
Bacteria	Cyanobacteria	Synechococcophycideae	Synechococcales	Synechococcaceae	Synechococcus		4325003	4.23917	4.23917	9.90849	1.0101	0.314911	1	0.680071	1	N	Y	N	N	N	N	N
Bacteria	Firmicutes	Erysipelotrichi	Erysipelotrichales	Erysipelotrichaceae	Clostridium	saccharogumia	4390365	12.6066	12.6066	11.4086	5.45296	0.0195612	1	3.09214	1	N	N	N	Y	N	N	N
Bacteria	Firmicutes	Erysipelotrichi	Erysipelotrichales	Erysipelotrichaceae			360636	-2.21958	2.21958	10.9757	2.37796e-07	0.999611	1	0.253929	1	N	N	N	N	N	Y	N
Bacteria	Firmicutes	Erysipelotrichi	Erysipelotrichales	Erysipelotrichaceae	Eubacterium	dolichum	3709990	-8.6133	8.6133	10.183	9.40772e-08	0.999755	1	1.99725	1	Y	N	N	N	N	N	N
Bacteria	Tenericutes	Mollicutes	Entomoplasmatales				737329	-5.3916	5.3916	10.966	2.00894e-07	0.999642	1	6.66378	1	N	N	N	Y	N	N	N
Bacteria	Gemmatimonadetes	Gemmatimonadetes	Ellin5290				903187	7.35327	7.35327	9.74883	2.75318e-08	0.999868	1	2.00995	1	Y	N	N	N	N	N	N
Bacteria	Gemmatimonadetes	Gemmatimonadetes	Ellin5290				912372	1.23895	1.23895	9.56249	1.02799e-07	0.999744	1	1.86749	1	N	Y	N	N	N	N	N
Bacteria	Gemmatimonadetes	Gemmatimonadetes	Gemmatimonadales	Gemmatimonadaceae	Gemmatimonas		1044938	-6.88887	6.88887	9.67219	4.37058e-09	0.999947	1	1.99685	1	Y	N	N	N	N	N	N
Bacteria	Gemmatimonadetes	Gemmatimonadetes	Gemmatimonadales	Ellin5301			557467	-3.87048	3.87048	10.6187	4.61056e-05	0.994582	1	1.50162	1	N	N	N	Y	N	N	N
Bacteria	Gemmatimonadetes	Gemmatimonadetes	Gemmatimonadales	Ellin5301			984895	7.35327	7.35327	9.74883	2.75318e-08	0.999868	1	2.00995	1	Y	N	N	N	N	N	N
Bacteria	Gemmatimonadetes	Gemmatimonadetes	Gemmatimonadales				New.CleanUp.ReferenceOTU29675	3.36297	3.36297	9.83922	-2.86988e-08	1	1	8.44629	1	N	Y	N	N	N	N	N
Bacteria	Gemmatimonadetes	Gemmatimonadetes					100478	-7.79282	7.79282	10.1132	-4.27018e-08	1	1	8.13375	1	N	N	N	Y	N	N	N
Bacteria	Gemmatimonadetes	Gemmatimonadetes					225456	-6.00044	6.00044	9.54465	1.5039e-07	0.999691	1	2.02358	1	Y	N	N	N	N	N	N
Bacteria	Gemmatimonadetes	Gemm-1					821570	6.93305	6.93305	9.67214	-6.4643e-09	1	1	1.99965	1	Y	N	N	N	N	N	N
Bacteria	Thermi	Deinococci	Deinococcales	Deinococcaceae	Deinococcus		786067	5.64476	5.64476	10.2975	1.35966e-07	0.999706	1	0.994362	1	N	N	N	N	N	N	Y
Bacteria	Firmicutes	Clostridia	Clostridiales	Ruminococcaceae	Faecalibacterium	prausnitzii	185575	-5.30826	5.30826	11.1001	7.93221e-08	0.999775	1	0.0931158	1	N	N	N	Y	N	N	N
Bacteria	Firmicutes	Clostridia	Clostridiales	Ruminococcaceae	Faecalibacterium	prausnitzii	188676	6.12727	6.12727	10.6508	4.85484e-08	0.999824	1	12.7079	0.998	N	N	N	N	N	N	Y
Bacteria	Firmicutes	Clostridia	Clostridiales	Ruminococcaceae	Faecalibacterium	prausnitzii	181422	-6.88887	6.88887	9.67219	4.37058e-09	0.999947	1	1.99685	1	Y	N	N	N	N	N	N
Bacteria	Firmicutes	Clostridia	Clostridiales	Ruminococcaceae	Faecalibacterium	prausnitzii	265871	11.2853	11.2853	11.0551	2.61313	0.106024	1	5.13161	1	N	N	N	Y	N	N	N
Bacteria	Firmicutes	Clostridia	Clostridiales	Ruminococcaceae	Faecalibacterium	prausnitzii	199145	10.7079	10.7079	12.2029	3.07435	0.0795769	1	1.34173	1	N	N	N	Y	N	N	N
Bacteria	Firmicutes	Clostridia	Clostridiales	Ruminococcaceae	Faecalibacterium	prausnitzii	199293	1.27514	1.27514	10.0661	8.16996e-08	0.999772	1	0.00136263	1	N	Y	N	N	N	N	N
Bacteria	Firmicutes	Clostridia	Clostridiales	Ruminococcaceae	Anaerofilum		4438999	-8.6556	8.6556	10.2014	1.03356e-07	0.999743	1	1.99732	1	Y	N	N	N	N	N	N
Bacteria	Bacteroidetes	Bacteroidia	Bacteroidales	Bacteroidaceae	Bacteroides	uniformis	4420408	1.84543	1.84543	10.9491	-1.11887e-07	1	1	0.0014948	1	N	Y	N	N	N	N	N
Bacteria	Bacteroidetes	Bacteroidia	Bacteroidales	Bacteroidaceae	Bacteroides	uniformis	3327894	7.25465	7.25465	10.9633	-2.09687e-07	1	1	0.926024	1	N	N	N	Y	N	N	N
Bacteria	Bacteroidetes	Bacteroidia	Bacteroidales	Bacteroidaceae	Bacteroides	uniformis	328617	2.00213	2.00213	11.9871	9.35603e-08	0.999756	1	0.595024	1	N	N	N	N	N	N	Y
Bacteria	Bacteroidetes	Bacteroidia	Bacteroidales	Bacteroidaceae	Bacteroides		3154070	0.605562	0.605562	10.9383	4.62287e-08	0.999828	1	0.776484	1	N	N	N	N	N	Y	N
Bacteria	Bacteroidetes	Bacteroidia	Bacteroidales	Bacteroidaceae	Bacteroides		4381553	-5.92529	5.92529	12.6399	-1.35348e-07	1	1	2.31904	1	N	N	N	N	N	N	Y
Bacteria	Bacteroidetes	Bacteroidia	Bacteroidales	Bacteroidaceae	Bacteroides		3563235	-1.53148	1.53148	10.7491	6.89725e-06	0.997905	1	3.86049	1	N	N	N	N	N	N	Y
Bacteria	Bacteroidetes	Bacteroidia	Bacteroidales	Bacteroidaceae	Bacteroides		3600504	3.87489	3.87489	12.7074	0.311305	0.576897	1	2.01654	1	N	N	N	N	N	N	Y
Bacteria	Bacteroidetes	Bacteroidia	Bacteroidales	Bacteroidaceae	Bacteroides		4232045	-7.38997	7.38997	10.9328	-3.06307e-07	1	1	2.37869	1	N	N	N	Y	N	N	N
Bacteria	Bacteroidetes	Bacteroidia	Bacteroidales	Bacteroidaceae	Bacteroides		3588390	-2.36923	2.36923	10.8581	0.051923	0.819756	1	0.483794	1	N	N	N	N	N	N	Y
Bacteria	Bacteroidetes	Bacteroidia	Bacteroidales	Bacteroidaceae	Bacteroides		208972	1.61953	1.61953	10.5206	-1.27639e-07	1	1	0.00144833	1	N	Y	N	N	N	N	N
Bacteria	Bacteroidetes	Bacteroidia	Bacteroidales	Bacteroidaceae	Bacteroides		3562626	6.11374	6.11374	9.54795	-3.06834e-08	1	1	2.04219	1	Y	N	N	N	N	N	N
Bacteria	Bacteroidetes	Bacteroidia	Bacteroidales	Bacteroidaceae	Bacteroides		336559	-5.42852	5.42852	11.4057	7.92504e-07	0.99929	1	0.494359	1	N	N	N	Y	N	N	N
Bacteria	Bacteroidetes	Bacteroidia	Bacteroidales	Bacteroidaceae	Bacteroides	ovatus	4401580	-4.48142	4.48142	10.5043	-4.20872e-08	1	1	1.7135	1	N	N	N	Y	N	N	N
Bacteria	Bacteroidetes	Bacteroidia	Bacteroidales	Bacteroidaceae	Bacteroides	ovatus	4467447	-1.10178	1.10178	10.2353	-1.79537e-08	1	1	7.30864	1	N	N	Y	N	N	N	N
Bacteria	Bacteroidetes	Bacteroidia	Bacteroidales	Bacteroidaceae	Bacteroides	ovatus	4103317	-0.689178	0.689178	10.8666	4.61063e-05	0.994582	1	1.25559	1	N	N	N	N	Y	N	N
Bacteria	Bacteroidetes	Bacteroidia	Bacteroidales	Bacteroidaceae	Bacteroides	ovatus	182874	-1.30356	1.30356	10.8105	-2.00456e-08	1	1	8.28876	1	N	N	Y	N	N	N	N
Bacteria	Bacteroidetes	Bacteroidia	Bacteroidales	Bacteroidaceae	Bacteroides	ovatus	4256470	-5.62145	5.62145	10.8145	5.958e-09	0.999938	1	2.14672	1	N	N	N	Y	N	N	N
Bacteria	Bacteroidetes	Bacteroidia	Bacteroidales	Bacteroidaceae	Bacteroides	fragilis	4343627	11.0866	11.0866	11.2772	5.47786	0.0192846	1	3.13583	1	N	N	N	Y	N	N	N
Bacteria	Bacteroidetes	Bacteroidia	Bacteroidales	Bacteroidaceae	Bacteroides	ovatus	4439360	10.6572	10.6572	11.3924	8.71199e-08	0.999765	1	6.09652	1	N	N	N	N	N	N	Y
Bacteria	Bacteroidetes	Bacteroidia	Bacteroidales	Bacteroidaceae	Bacteroides	caccae	193528	-3.90587	3.90587	12.3126	0.0564953	0.81213	1	3.51144	1	N	N	N	Y	N	N	N
Bacteria	Bacteroidetes	Bacteroidia	Bacteroidales	Bacteroidaceae	Bacteroides	coprosuis	1127353	-1.81166	1.81166	11.4344	3.27897e-05	0.995431	1	1.36567	1	N	N	N	N	Y	N	N
Bacteria	Bacteroidetes	Bacteroidia	Bacteroidales	Bacteroidaceae	Bacteroides	coprosuis	4414834	3.35038	3.35038	10.7562	1.50357e-05	0.996906	1	0.67473	1	N	N	N	Y	N	N	N
Bacteria	Bacteroidetes	Bacteroidia	Bacteroidales	Bacteroidaceae	Bacteroides	caccae	4447950	-1.97333	1.97333	10.2278	1.32654e-08	0.999908	1	3.98521	1	Y	N	N	N	N	N	N
Bacteria	Bacteroidetes	Sphingobacteriia	Sphingobacteriales	Sphingobacteriaceae			324699	2.16046	2.16046	10.4972	-1.10061e-07	1	1	2.19143	1	N	Y	N	N	N	N	N
Bacteria	Bacteroidetes	Sphingobacteriia	Sphingobacteriales	Sphingobacteriaceae			544883	1.93118	1.93118	10.1604	-6.71472e-08	1	1	2.16425	1	N	Y	N	N	N	N	N
Bacteria	Bacteroidetes	Sphingobacteriia	Sphingobacteriales	Sphingobacteriaceae			347195	-7.8554	7.8554	9.88927	6.81945e-08	0.999792	1	5.38873	1	N	N	N	N	Y	N	N
Bacteria	Bacteroidetes	Sphingobacteriia	Sphingobacteriales	Sphingobacteriaceae			809894	0.840262	0.840262	9.65398	-1.3506e-07	1	1	0.00115905	1	N	Y	N	N	N	N	N
Bacteria	Bacteroidetes	Sphingobacteriia	Sphingobacteriales	Sphingobacteriaceae			4327906	-7.04709	7.04709	9.69485	1.75517e-07	0.999666	1	2.00603	1	Y	N	N	N	N	N	N
Bacteria	Bacteroidetes	Sphingobacteriia	Sphingobacteriales	Sphingobacteriaceae			223783	0.490113	0.490113	9.46102	2.06448e-08	0.999885	1	0.00104243	1	N	Y	N	N	N	N	N
Bacteria	Bacteroidetes	Sphingobacteriia	Sphingobacteriales	Sphingobacteriaceae			843920	1.24659	1.24659	10.0272	9.26489e-08	0.999757	1	0.00127211	1	N	Y	N	N	N	N	N
Bacteria	Bacteroidetes	Sphingobacteriia	Sphingobacteriales	Sphingobacteriaceae			4391549	0.629802	0.629802	9.52805	-1.507e-07	1	1	0.00109381	1	N	Y	N	N	N	N	N
Bacteria	Bacteroidetes	Sphingobacteriia	Sphingobacteriales	Sphingobacteriaceae			4357677	0.490113	0.490113	9.46102	2.06448e-08	0.999885	1	0.00104243	1	N	Y	N	N	N	N	N
Bacteria	Bacteroidetes	Cytophagia	Cytophagales	Cytophagaceae	Dyadobacter		2750874	0.490113	0.490113	9.46102	2.06448e-08	0.999885	1	0.00104243	1	N	Y	N	N	N	N	N
Bacteria	Bacteroidetes	Cytophagia	Cytophagales	Cytophagaceae			New.CleanUp.ReferenceOTU40562	1.59832	1.59832	10.4847	-1.18513e-07	1	1	0.00144245	1	N	Y	N	N	N	N	N
Bacteria	Bacteroidetes	Cytophagia	Cytophagales	Cytophagaceae	Hymenobacter		4414827	-7.81455	7.81455	15.5849	0.152885	0.695805	1	0.300847	1	N	N	N	N	N	N	Y
Bacteria	Bacteroidetes	Cytophagia	Cytophagales	Cytophagaceae	Hymenobacter		New.ReferenceOTU4	-0.127521	0.127521	10.7982	-1.9808e-07	1	1	11.2141	0.999	N	N	N	N	N	Y	N
Bacteria	Bacteroidetes	Cytophagia	Cytophagales	Cytophagaceae	Hymenobacter		568926	1.53865	1.53865	14.4113	0.00900956	0.924382	1	1.7324	1	N	N	N	N	N	Y	N
Bacteria	Bacteroidetes	Cytophagia	Cytophagales	Cytophagaceae	Hymenobacter		4468697	-3.48958	3.48958	12.1887	0.250687	0.616606	1	0.277745	1	N	N	N	N	N	N	Y
Bacteria	Bacteroidetes	Cytophagia	Cytophagales	Cytophagaceae	Hymenobacter		966903	-9.74507	9.74507	15.3734	1.56552	0.210897	1	3.99733	1	N	N	N	N	N	N	Y
Bacteria	Bacteroidetes	Cytophagia	Cytophagales	Cytophagaceae	Hymenobacter		3191490	0.511994	0.511994	10.6714	0.0355609	0.85043	1	4.03327	1	N	N	N	N	N	Y	N
Bacteria	Bacteroidetes	Cytophagia	Cytophagales	Cytophagaceae	Hymenobacter		1145153	-1.2268	1.2268	10.055	0.448706	0.502971	1	6.17883	1	N	N	N	N	N	Y	N
Bacteria	Bacteroidetes	Cytophagia	Cytophagales	Cytophagaceae	Hymenobacter		914364	-8.14504	8.14504	9.94035	-3.61685e-09	1	1	6.4219	1	N	N	N	N	Y	N	N
Bacteria	Bacteroidetes	Cytophagia	Cytophagales	Cytophagaceae	Hymenobacter		465275	-6.64516	6.64516	10.2561	-1.40251e-08	1	1	17.2294	0.842	N	N	N	N	N	N	Y
Bacteria	Bacteroidetes	Cytophagia	Cytophagales	Cytophagaceae	Hymenobacter		555981	-7.46165	7.46165	9.81191	4.09675e-09	0.999949	1	1.99769	1	Y	N	N	N	N	N	N
Bacteria	Bacteroidetes	Cytophagia	Cytophagales	Cytophagaceae	Hymenobacter		4404139	-2.18558	2.18558	10.74	1.75342e-07	0.999666	1	1.99146	1	N	N	N	N	N	N	Y
Bacteria	Bacteroidetes	Cytophagia	Cytophagales	Cytophagaceae	Hymenobacter		936454	6.89633	6.89633	10.334	-1.23397e-07	1	1	6.28344	1	N	N	N	Y	N	N	N
Bacteria	Bacteroidetes	Cytophagia	Cytophagales	Cytophagaceae	Hymenobacter		824244	-8.44097	8.44097	12.1086	-1.55023e-07	1	1	0.730121	1	N	N	N	N	N	N	Y
Bacteria	Bacteroidetes	Cytophagia	Cytophagales	Cytophagaceae	Hymenobacter		828231	0.537817	0.537817	14.2793	0.647214	0.421136	1	7.45423	1	N	N	N	N	N	Y	N
Bacteria	Bacteroidetes	Bacteroidia	Bacteroidales	Porphyromonadaceae			572210	-4.83432	4.83432	10.6927	-4.55833e-08	1	1	3.97029	1	Y	N	N	N	N	N	N
Bacteria	Bacteroidetes	Bacteroidia	Bacteroidales	Porphyromonadaceae	Parabacteroides	gordonii	4372003	-8.77549	8.77549	10.2552	1.34322e-07	0.999708	1	1.99754	1	Y	N	N	N	N	N	N
Bacteria	Bacteroidetes	Bacteroidia	Bacteroidales	Porphyromonadaceae	Parabacteroides		1952	-3.98165	3.98165	11.3838	2.50367e-07	0.999601	1	3.56125	1	N	N	N	Y	N	N	N
Bacteria	Bacteroidetes	Bacteroidia	Bacteroidales	S24-7			177115	9.03336	9.03336	10.2891	-3.0255e-08	1	1	4.49076	1	N	N	N	Y	N	N	N
Bacteria	Bacteroidetes	Bacteroidia	Bacteroidales	S24-7			3172949	2.29318	2.29318	9.96557	-1.10593e-07	1	1	0.378732	1	N	N	N	N	N	Y	N
Bacteria	Bacteroidetes	Bacteroidia	Bacteroidales	Prevotellaceae	Prevotella	copri	296442	1.4933	1.4933	10.3316	1.00511e-07	0.999747	1	0.00141596	1	N	Y	N	N	N	N	N
Bacteria	Bacteroidetes	Bacteroidia	Bacteroidales	Prevotellaceae	Prevotella	copri	326482	-3.23698	3.23698	12.1287	3.47836e-07	0.999676	1	3.39792	1	N	N	N	N	N	N	Y
Bacteria	Bacteroidetes	Bacteroidia	Bacteroidales	Paraprevotellaceae	Prevotella		3910247	-9.38666	9.38666	10.3544	-4.12755e-08	1	1	4.3603	1	N	N	N	N	Y	N	N
Bacteria	Bacteroidetes	Bacteroidia	Bacteroidales	Paraprevotellaceae	Prevotella		4474759	-0.987426	0.987426	10.0093	-9.71737e-09	1	1	6.78011	1	N	N	Y	N	N	N	N
Bacteria	Bacteroidetes	Bacteroidia	Bacteroidales	Barnesiellaceae			4356080	4.41555	4.41555	9.96009	-2.74714e-08	1	1	3.83589	1	N	N	N	N	Y	N	N
Bacteria	Bacteroidetes	Bacteroidia	Bacteroidales	Rikenellaceae			4453609	-3.6908	3.6908	11.7472	0.178043	0.673073	1	4.70876	1	N	N	N	N	N	N	Y
Bacteria	Bacteroidetes	Bacteroidia	Bacteroidales	Rikenellaceae			357046	-12.494	12.494	11.6074	2.47507e-07	0.999603	1	0.14862	1	N	N	N	N	N	N	Y
Bacteria	Bacteroidetes	Bacteroidia	Bacteroidales				345144	2.74956	2.74956	11.4951	0.614253	0.433215	1	5.03474	1	N	N	N	N	N	Y	N
Bacteria	Bacteroidetes	Sphingobacteriia	Sphingobacteriales				2815573	2.02808	2.02808	9.64785	6.06599e-08	0.999803	1	0.00111421	1	N	Y	N	N	N	N	N
Bacteria	Bacteroidetes	Saprospirae	Saprospirales	Chitinophagaceae	Filimonas	lacunae	967097	3.36297	3.36297	9.83922	-2.86988e-08	1	1	8.44629	1	N	Y	N	N	N	N	N
Bacteria	Bacteroidetes	Flavobacteriia	Flavobacteriales	Weeksellaceae	Elizabethkingia	meningoseptica	4295230	-9.08431	9.08431	10.4055	-6.42276e-08	1	1	1.99825	1	Y	N	N	N	N	N	N
Bacteria	Bacteroidetes	Flavobacteriia	Flavobacteriales	Flavobacteriaceae	Flavobacterium	succinicans	140859	0.629802	0.629802	9.52805	-1.507e-07	1	1	0.00109381	1	N	Y	N	N	N	N	N
Bacteria	Bacteroidetes	Flavobacteriia	Flavobacteriales	Flavobacteriaceae	Flavobacterium		4417805	4.0902	4.0902	9.39816	1.62356e-08	0.999898	1	1.38666	1	Y	N	N	N	N	N	N
Bacteria	Bacteroidetes	Flavobacteriia	Flavobacteriales	Weeksellaceae	Cloacibacterium		4154872	3.16841	3.16841	9.69771	-8.13027e-08	1	1	7.81803	1	N	Y	N	N	N	N	N
Bacteria	Bacteroidetes	Cytophagia	Cytophagales	Cytophagaceae			821362	-6.88887	6.88887	9.67219	4.37058e-09	0.999947	1	1.99685	1	Y	N	N	N	N	N	N
Bacteria	Bacteroidetes	Cytophagia	Cytophagales	Cytophagaceae			1019914	0.933981	0.933981	9.44498	-5.11141e-08	1	1	1.76796	1	N	Y	N	N	N	N	N
Bacteria	Bacteroidetes	Cytophagia	Cytophagales	Cytophagaceae			4305382	0.490113	0.490113	9.46102	2.06448e-08	0.999885	1	0.00104243	1	N	Y	N	N	N	N	N
Bacteria	Bacteroidetes	Cytophagia	Cytophagales	Cytophagaceae			891664	2.20693	2.20693	9.41109	-1.50345e-08	1	1	4.54907	1	N	Y	N	N	N	N	N
Bacteria	Proteobacteria	Gammaproteobacteria	Oceanospirillales	Halomonadaceae	Candidatus Portiera	aleyrodidarum	98889	-1.96124	1.96124	13.2895	-3.74484e-08	1	1	12.1443	0.998	N	N	Y	N	N	N	N
Bacteria	Proteobacteria	Gammaproteobacteria	Xanthomonadales	Sinobacteraceae	Hydrocarboniphaga		4380416	-3.16011	3.16011	9.70139	4.79399e-09	0.999945	1	0	1	N	N	N	Y	N	N	N
Bacteria	Proteobacteria	Gammaproteobacteria	Enterobacteriales	Enterobacteriaceae	Escherichia	coli	656881	-4.49305	4.49305	10.6606	0.0832153	0.772994	1	1.16951	1	N	N	N	Y	N	N	N
Bacteria	Proteobacteria	Gammaproteobacteria	Enterobacteriales	Enterobacteriaceae	Escherichia	coli	782953	-4.59336	4.59336	13.2201	0.0402713	0.840957	1	0.894959	1	N	N	N	N	N	N	Y
Bacteria	Proteobacteria	Gammaproteobacteria	Enterobacteriales	Enterobacteriaceae	Escherichia	coli	4391262	-8.87251	8.87251	10.4409	-9.52603e-09	1	1	1.37616	1	N	N	N	N	N	N	Y
Bacteria	Proteobacteria	Gammaproteobacteria	Enterobacteriales	Enterobacteriaceae	Escherichia	coli	4425571	-7.65903	7.65903	11.5686	0.811989	0.367562	1	1.79388	1	N	N	N	N	N	N	Y
Bacteria	Proteobacteria	Gammaproteobacteria	Enterobacteriales	Enterobacteriaceae	Pantoea	agglomerans	1123414	-8.37002	8.37002	13.8942	2.09878e-07	0.999692	1	7.42901	1	N	N	N	N	N	N	Y
Bacteria	Proteobacteria	Gammaproteobacteria	Enterobacteriales	Enterobacteriaceae			122049	7.66188	7.66188	10.4872	1.43845	0.230427	1	4.40049	1	N	N	N	N	N	N	Y
Bacteria	Proteobacteria	Gammaproteobacteria	Enterobacteriales	Enterobacteriaceae			668514	10.6217	10.6217	10.4008	2.56461	0.109321	1	16.0125	0.921	N	N	N	N	N	N	Y
Bacteria	Proteobacteria	Gammaproteobacteria	Enterobacteriales	Enterobacteriaceae			816702	13.3195	13.3195	10.6263	2.9084	0.0881604	1	1.41784	1	N	N	N	Y	N	N	N
Bacteria	Proteobacteria	Gammaproteobacteria	Enterobacteriales	Enterobacteriaceae	Klebsiella		2119418	4.70886	4.70886	12.8141	0.739719	0.389778	1	0.604912	1	N	N	N	N	N	N	Y
Bacteria	Proteobacteria	Gammaproteobacteria	Enterobacteriales	Enterobacteriaceae	Citrobacter		814442	0.282404	0.282404	10.3852	8.42675e-08	0.999768	1	2.23027	1	N	N	N	N	N	Y	N
Bacteria	Proteobacteria	Gammaproteobacteria	Enterobacteriales	Enterobacteriaceae	Buchnera		704713	15.4206	15.4206	16.7154	3.62915e-07	0.999687	1	0	1	N	N	N	N	Y	N	N
Bacteria	Proteobacteria	Gammaproteobacteria	Enterobacteriales	Enterobacteriaceae	Serratia	marcescens	4416113	6.95801	6.95801	10.4138	-1.56469e-07	1	1	6.30676	1	N	N	N	Y	N	N	N
Bacteria	Proteobacteria	Gammaproteobacteria	Pasteurellales	Pasteurellaceae	Haemophilus	parainfluenzae	4477696	-14.0623	14.0623	10.768	2.81581e-07	0.999577	1	2.2637	1	Y	N	N	N	N	N	N
Bacteria	Proteobacteria	Gammaproteobacteria	Pasteurellales	Pasteurellaceae	Haemophilus		4471251	3.97636	3.97636	10.8266	2.3986e-07	0.999609	1	10.5668	0.999	N	Y	N	N	N	N	N
Bacteria	Proteobacteria	Gammaproteobacteria	Vibrionales	Pseudoalteromonadaceae	Pseudoalteromonas		808031	-1.22906	1.22906	10.5618	-1.25901e-08	1	1	7.90733	1	N	N	Y	N	N	N	N
Bacteria	Proteobacteria	Gammaproteobacteria	Alteromonadales	Idiomarinaceae			814358	1.68247	1.68247	11.6786	2.97742e-06	0.998623	1	0.68043	1	N	N	N	N	N	N	Y
Bacteria	Proteobacteria	Gammaproteobacteria	Pseudomonadales	Moraxellaceae	Moraxella		1127280	-9.42422	9.42422	10.57	-5.4176e-08	1	1	1.99912	1	Y	N	N	N	N	N	N
Bacteria	Proteobacteria	Gammaproteobacteria	Pseudomonadales	Moraxellaceae	Acinetobacter		706432	-1.24805	1.24805	13.3239	0.0144941	0.904176	1	0.557257	1	N	N	N	N	N	N	Y
Bacteria	Proteobacteria	Gammaproteobacteria	Pseudomonadales	Pseudomonadaceae	Pseudomonas	fragi	106985	6.8735	6.8735	10.8797	-2.58669e-08	1	1	9.4306	1	N	N	N	N	N	N	Y
Bacteria	Proteobacteria	Gammaproteobacteria	Pseudomonadales	Pseudomonadaceae	Pseudomonas	fragi	327694	15.4294	15.4294	11.0279	-1.17582e-07	1	1	1.27157	1	N	N	N	N	N	N	Y
Bacteria	Proteobacteria	Gammaproteobacteria	Pseudomonadales	Pseudomonadaceae	Pseudomonas		4456889	-1.21841	1.21841	9.4782	-7.92497e-09	1	1	2.00938	1	N	N	Y	N	N	N	N
Bacteria	Proteobacteria	Gammaproteobacteria	Pseudomonadales	Pseudomonadaceae	Pseudomonas	veronii	4435982	3.2934	3.2934	12.5446	-3.48983e-08	1	1	8.21249	1	N	N	N	N	N	Y	N
Bacteria	Proteobacteria	Gammaproteobacteria	Pseudomonadales	Pseudomonadaceae	Pseudomonas	veronii	4386920	-5.81872	5.81872	11.836	-2.83109e-07	1	1	11.7749	0.999	N	N	N	N	N	N	Y
Bacteria	Proteobacteria	Gammaproteobacteria	Pseudomonadales	Pseudomonadaceae	Pseudomonas		2468881	11.452	11.452	11.7415	3.54098e-07	0.999525	1	2.00665	1	Y	N	N	N	N	N	N
Bacteria	Proteobacteria	Gammaproteobacteria	Pseudomonadales	Pseudomonadaceae	Pseudomonas		1109251	-0.0683859	0.0683859	9.64099	-1.27375e-08	1	1	5.01783	1	N	N	N	N	N	Y	N
Bacteria	Proteobacteria	Gammaproteobacteria	Pseudomonadales	Pseudomonadaceae	Pseudomonas		557974	6.93305	6.93305	9.67214	-6.4643e-09	1	1	1.99965	1	Y	N	N	N	N	N	N
Bacteria	Proteobacteria	Gammaproteobacteria	Pseudomonadales	Pseudomonadaceae	Pseudomonas	viridiflava	3643491	13.2322	13.2322	14.4737	3.9267	0.0475612	1	6.84269	1	N	N	N	N	N	N	Y
Bacteria	Proteobacteria	Gammaproteobacteria	Xanthomonadales	Sinobacteraceae			155989	-1.21841	1.21841	9.4782	-7.92497e-09	1	1	2.00938	1	N	N	Y	N	N	N	N
Bacteria	Proteobacteria	Gammaproteobacteria	Xanthomonadales	Sinobacteraceae	Steroidobacter		1954099	1.59349	1.59349	9.8064	-8.35534e-08	1	1	2.18123	1	N	Y	N	N	N	N	N
Bacteria	Proteobacteria	Gammaproteobacteria	Xanthomonadales	Sinobacteraceae			100307	-6.62958	6.62958	10.1426	7.70186e-08	0.999779	1	1.11285	1	Y	N	N	N	N	N	N
Bacteria	Proteobacteria	Gammaproteobacteria	Xanthomonadales	Sinobacteraceae			1110303	5.35096	5.35096	9.48034	-8.45882e-08	1	1	2.01524	1	Y	N	N	N	N	N	N
Bacteria	Proteobacteria	Gammaproteobacteria	Legionellales	Coxiellaceae	Coxiella		4425805	7.63859	7.63859	13.5868	0.205931	0.649989	1	0.0767746	1	N	N	N	N	N	N	Y
Bacteria	Proteobacteria	Gammaproteobacteria	Xanthomonadales	Xanthomonadaceae	Rhodanobacter		816868	6.51107	6.51107	9.62619	1.26455e-07	0.999716	1	2.00135	1	Y	N	N	N	N	N	N
Bacteria	Proteobacteria	Gammaproteobacteria	Xanthomonadales	Xanthomonadaceae			4370648	2.20693	2.20693	9.41109	-1.50345e-08	1	1	4.54907	1	N	Y	N	N	N	N	N
Bacteria	Proteobacteria	Gammaproteobacteria	Xanthomonadales	Xanthomonadaceae			218479	9.33437	9.33437	10.13	2.09594e-07	0.999635	1	4.39651	1	N	N	N	Y	N	N	N
Bacteria	Proteobacteria	Gammaproteobacteria					539880	-6.00044	6.00044	9.54465	1.5039e-07	0.999691	1	2.02358	1	Y	N	N	N	N	N	N
Bacteria	Proteobacteria	Gammaproteobacteria					New.CleanUp.ReferenceOTU26975	-6.00044	6.00044	9.54465	1.5039e-07	0.999691	1	2.02358	1	Y	N	N	N	N	N	N
Bacteria	Proteobacteria	Gammaproteobacteria					2982514	7.62288	7.62288	9.8546	3.83326e-08	0.999844	1	2.00661	1	Y	N	N	N	N	N	N
Bacteria	Proteobacteria	Betaproteobacteria	A21b	EB1003			210313	1.66959	1.66959	9.86839	-8.28465e-08	1	1	2.10295	1	N	Y	N	N	N	N	N
Bacteria	Proteobacteria	Alphaproteobacteria	Rhizobiales	Phyllobacteriaceae	Aminobacter		1123592	-6.61109	6.61109	9.70427	-3.56084e-08	1	1	0.304308	1	N	N	N	N	Y	N	N
Bacteria	Proteobacteria	Alphaproteobacteria	Rhizobiales	Phyllobacteriaceae	Phyllobacterium		654003	8.68782	8.68782	10.0245	-2.76075e-08	1	1	6.39606	1	N	N	N	Y	N	N	N
Bacteria	Proteobacteria	Alphaproteobacteria	Rhodobacterales	Rhodobacteraceae	Amaricoccus		2198172	-7.04709	7.04709	9.69485	1.75517e-07	0.999666	1	2.00603	1	Y	N	N	N	N	N	N
Bacteria	Proteobacteria	Alphaproteobacteria	Rhodobacterales	Rhodobacteraceae	Rhodobacter		5784	0.490113	0.490113	9.46102	2.06448e-08	0.999885	1	0.00104243	1	N	Y	N	N	N	N	N
Bacteria	Proteobacteria	Alphaproteobacteria	Rhizobiales	Hyphomicrobiaceae	Hyphomicrobium		2296710	6.67154	6.67154	10.1791	1.94977e-08	0.999889	1	3.99333	1	N	N	N	N	Y	N	N
Bacteria	Proteobacteria	Alphaproteobacteria	Rhizobiales	Hyphomicrobiaceae	Pedomicrobium		207866	5.35096	5.35096	9.48034	-8.45882e-08	1	1	2.01524	1	Y	N	N	N	N	N	N
Bacteria	Proteobacteria	Alphaproteobacteria	Rhizobiales	Hyphomicrobiaceae	Hyphomicrobium		4431597	6.93305	6.93305	9.67214	-6.4643e-09	1	1	1.99965	1	Y	N	N	N	N	N	N
Bacteria	Proteobacteria	Alphaproteobacteria	Rhizobiales				182489	6.66713	6.66713	9.71584	1.61347e-07	0.99968	1	4.53858	1	N	N	N	Y	N	N	N
Bacteria	Proteobacteria	Alphaproteobacteria	Rhizobiales	Rhizobiaceae	Rhizobium		5364	-1.82496	1.82496	13.4178	0.150895	0.933395	1	1.28597	1	N	N	N	N	N	N	Y
Bacteria	Proteobacteria	Alphaproteobacteria	Rhizobiales	Rhizobiaceae	Rhizobium		4304056	7.62288	7.62288	9.8546	3.83326e-08	0.999844	1	2.00661	1	Y	N	N	N	N	N	N
Bacteria	Proteobacteria	Alphaproteobacteria	Rhizobiales	Rhizobiaceae	Rhizobium	leguminosarum	4338661	0.220144	0.220144	9.73279	4.06926e-08	0.999839	1	4.35528	1	N	N	N	N	N	Y	N
Bacteria	Proteobacteria	Alphaproteobacteria	Rhizobiales	Hyphomicrobiaceae	Devosia		278399	0.490113	0.490113	9.46102	2.06448e-08	0.999885	1	0.00104243	1	N	Y	N	N	N	N	N
Bacteria	Proteobacteria	Alphaproteobacteria	Caulobacterales	Caulobacteraceae	Caulobacter		866365	1.10154	1.10154	9.8784	-1.33563e-07	1	1	0.0012348	1	N	Y	N	N	N	N	N
Bacteria	Proteobacteria	Alphaproteobacteria	Caulobacterales	Caulobacteraceae	Caulobacter		4339358	-9.11513	9.11513	10.4212	-6.37172e-08	1	1	1.99833	1	Y	N	N	N	N	N	N
Bacteria	Proteobacteria	Alphaproteobacteria	Rhizobiales	Hyphomicrobiaceae	Devosia		4452721	6.93305	6.93305	9.67214	-6.4643e-09	1	1	1.99965	1	Y	N	N	N	N	N	N
Bacteria	Proteobacteria	Alphaproteobacteria	Rhizobiales	Hyphomicrobiaceae	Devosia		4378776	-3.03662	3.03662	10.369	1.48641e-11	0.999997	1	0.353579	1	N	N	N	Y	N	N	N
Bacteria	Proteobacteria	Alphaproteobacteria	Rhizobiales	Hyphomicrobiaceae	Devosia		813954	7.98205	7.98205	11.0392	8.54133e-07	0.999263	1	1.13128	1	N	N	N	Y	N	N	N
Bacteria	Proteobacteria	Alphaproteobacteria	Rhizobiales	Hyphomicrobiaceae	Devosia		1053775	-7.56953	7.56953	10.5172	1.63186e-08	0.999898	1	5.2879	1	N	N	N	Y	N	N	N
Bacteria	Proteobacteria	Betaproteobacteria	Burkholderiales	Oxalobacteraceae	Massilia		New.CleanUp.ReferenceOTU5777	8.04911	8.04911	10.6939	-4.39572e-08	1	1	5.41267	1	N	N	N	N	N	N	Y
Bacteria	Proteobacteria	Gammaproteobacteria	Pseudomonadales	Pseudomonadaceae	Pseudomonas	viridiflava	New.CleanUp.ReferenceOTU37412	3.37455	3.37455	11.4339	0.938588	0.332672	1	2.78377	1	N	N	N	N	N	N	Y
Bacteria	Proteobacteria	Alphaproteobacteria	Sphingomonadales	Sphingomonadaceae			New.CleanUp.ReferenceOTU13098	-4.20867	4.20867	12.7257	0.388312	0.533207	1	2.38402	1	N	N	N	N	N	N	Y
